# Supplementary material for: An HDAC9-MALAT1-BRG1 complex mediates smooth muscle dysfunction in thoracic aortic aneurysm
Source: Nat Commun. 2018 Mar 8;9:1009. doi: 10.1038/s41467-018-03394-7 (PMC5843596; doi:10.1038/s41467-018-03394-7)
Supplement: Supplementary file 3 — Supplementary Data 1 [file 41467_2018_3394_MOESM3_ESM.xlsx]

## Sheet: List_1_44 genes
Supplementary Data File 1. - Genes identified from microarray assay (Figure 1) in the presence of siACTA2 or siSMAD3 treatment
Gene name	FC(siACTA2)	p-Value	FC(siSMAD3)	p-Value
SLC2A14	2.8831	0.00290024	2.39861	0.00183417
MEX3B	2.80719	0.0390871	2.61446	0.0454581
SORBS2	2.54396	0.0093482	1.76095	0.0337937
PTGFR	2.45235	0.048283	1.56324	0.0451055
MAP4K3	2.18157	0.0452658	1.5126	0.0309836
PTPRR	2.15299	0.0130988	1.7372	0.027098
SESN1	2.12209	0.0376485	1.67046	0.0475995
PEAR1	2.10365	0.0490091	1.74866	0.0500848
HDAC9	2.0663	0.0298655	1.68255	0.0423344
TLE4	2.03936	0.0135426	1.31356	0.0479343
LRRN3	2.03492	0.0248143	1.77131	0.0360146
MLF1	1.99707	0.0401481	2.21301	0.029041
SLC2A3	1.94031	0.0499479	2.17911	0.0446536
BBS7	1.83807	0.0233418	1.62455	0.0361812
ART4	1.83407	0.0111929	1.3634	0.0243384
LRRC58	1.77092	0.0160944	1.43157	0.0293439
WTAP	1.6681	0.0101144	1.16287	0.0048794
CHSY3	1.60343	0.0452766	1.53291	0.0379501
CLK4	1.52526	0.026715	1.44374	0.0282389
SMAD4	1.51886	0.0167857	1.19434	0.0131726
GPC4	1.49069	0.00355885	1.14765	0.023017
PRKCE	1.44373	0.00828088	1.29394	0.0257372
B3GNT5	1.42994	0.0491703	1.46307	0.0285426
LYST	1.41099	0.0262517	1.17966	0.0482427
OPHN1	1.39985	0.0494545	1.40105	0.0460381
MAP6	1.38055	0.0398374	1.81976	0.00652772
C9orf30-TMEFF1	1.37646	0.0193973	2.03324	0.00534629
HDX	1.36215	0.0112692	1.43948	0.010845
WHAMMP3	1.34345	0.0294198	1.94845	0.0183837
DOCK9	1.33799	0.0316897	1.31963	0.0382159
PUM2	0.695466	0.0422315	0.773464	0.0373449
GM2A	0.677209	0.0304133	0.788083	0.0112395
GATS	0.593949	0.0245807	0.873097	0.0143272
OR5A1	-0.361053	0.0447596	-0.515722	0.000917323
FAM20A	-0.44719	0.0304524	-0.632726	0.00894406
REG1P	-0.456751	0.0405084	-0.642287	0.00100455
OR2B2	-0.583805	0.014566	-0.769341	0.00671566
LOC100129463	-0.588179	0.0317397	-0.581837	0.0160663
CD34	-0.796323	0.0243403	-0.739737	0.0397328
TNXB	-1.20265	0.0392439	-1.1578	0.0428386
GSX1	-1.38336	0.0508836	-1.23962	0.0482786
GFRA3	-1.38791	0.0171207	-0.799492	0.0348915
HIST4H4	-1.71129	0.0280063	-1.76648	0.0295097
HIST1H4A	-1.71795	0.0225493	-1.75313	0.0451382

## Sheet: HDAC9 Cardiovascular function
Categories	Diseases or Functions Annotation	p-Value	Molecules	# Molecules
Cardiovascular Disease, Developmental Disorder, Organismal Injury and Abnormalities	hypertrophy of right ventricle	4.12E-02	HDAC9	1
Cardiovascular Disease, Developmental Disorder, Organismal Injury and Abnormalities	hypertrophy of heart	3.26E-02	HDAC9,PRKCE,SMAD4	3
Cardiovascular Disease, Organismal Injury and Abnormalities	infarction of heart	2.00E-02	PRKCE	1
Cardiovascular Disease	aortic coarctation	6.70E-03	SMAD4	1
Cardiovascular Disease, Developmental Disorder, Organismal Injury and Abnormalities	hypertrophy of ventricular septum	3.36E-03	HDAC9	1
Cardiovascular Disease, Ophthalmic Disease, Organismal Injury and Abnormalities	open-angle glaucoma with elevated intraocular pressure	1.68E-03	PTGFR	1
Cardiovascular Disease, Neurological Disease	large vessel stroke	1.68E-03	HDAC9	1
Cancer, Cardiovascular Disease, Gastrointestinal Disease, Hereditary Disorder, Organismal Injury and Abnormalities	juvenile polyposis/hereditary hemorrhagic telangiectasia syndrome	1.68E-03	SMAD4	1
Cardiovascular Disease, Tissue Morphology	collapse of dorsal aorta	1.68E-03	SMAD4	1

## Sheet: HDAC9 Cardiovascular pathways
Categories	Diseases or Functions Annotation	p-Value	Molecules	# Molecules
Cardiac Hypertrophy	hypertrophy of ventricular septum	3.36E-03	HDAC9	1
Cardiac Hypertrophy	hypertrophy of right ventricle	4.12E-02	HDAC9	1
Cardiac Hypertrophy	hypertrophy of left ventricle	1.36E-01	HDAC9	1
Cardiac Hypertrophy	hypertrophy of cardiomyocytes	2.21E-01	HDAC9	1
Cardiovascular Disease, Developmental Disorder, Organismal Injury and Abnormalities	hypertrophy of right ventricle	4.12E-02	HDAC9	1
Cardiovascular Disease, Developmental Disorder, Organismal Injury and Abnormalities	hypertrophy of ventricular septum	3.36E-03	HDAC9	1
Cardiovascular Disease, Neurological Disease	large vessel stroke	1.68E-03	HDAC9	1
Cardiac Hypertrophy	hypertrophy of heart	3.26E-02	HDAC9,PRKCE,SMAD4	3
Cardiovascular Disease, Developmental Disorder, Organismal Injury and Abnormalities	hypertrophy of heart	3.26E-02	HDAC9,PRKCE,SMAD4	3
Cardiovascular Disease, Organismal Injury and Abnormalities	infarction of heart	2.00E-02	PRKCE	1
Cardiovascular Disease, Ophthalmic Disease, Organismal Injury and Abnormalities	open-angle glaucoma with elevated intraocular pressure	1.68E-03	PTGFR	1
Cardiovascular Disease	aortic coarctation	6.70E-03	SMAD4	1
Cancer, Cardiovascular Disease, Gastrointestinal Disease, Hereditary Disorder, Organismal Injury and Abnormalities	juvenile polyposis/hereditary hemorrhagic telangiectasia syndrome	1.68E-03	SMAD4	1
Cardiovascular Disease, Tissue Morphology	collapse of dorsal aorta	1.68E-03	SMAD4	1

## Sheet: Ingenuity Canonical Pathways
Ingenuity Canonical Pathways	-log(p-value)	Ratio	Molecules
Cell Cycle: G1/S Checkpoint Regulation	2.26E00	2.99E-02	HDAC9,SMAD4
Chondroitin and Dermatan Biosynthesis	1.97E00	1.67E-01	CHSY3
Factors Promoting Cardiogenesis in Vertebrates	1.97E00	2.15E-02	PRKCE,SMAD4
Chronic Myeloid Leukemia Signaling	1.91E00	1.92E-02	HDAC9,SMAD4
Vitamin-C Transport	1.61E00	7.14E-02	SLC2A3
Protein Kinase A Signaling	1.53E00	7.75E-03	PRKCE,SMAD4,PTPRR
Cardiomyocyte Differentiation via BMP Receptors	1.48E00	4.76E-02	SMAD4
Wnt/β-catenin Signaling	1.43E00	1.15E-02	SFRP4,TLE4
RAR Activation	1.42E00	1.11E-02	PRKCE,SMAD4
Role of NFAT in Cardiac Hypertrophy	1.38E00	1.02E-02	HDAC9,PRKCE
Antiproliferative Role of TOB in T Cell Signaling	1.34E00	3.85E-02	SMAD4
Role of Osteoblasts, Osteoclasts and Chondrocytes in Rheumatoid Arthritis	1.24E00	8.7E-03	SFRP4,SMAD4
Huntington's Disease Signaling	1.22E00	8.44E-03	HDAC9,PRKCE
Phospholipase C Signaling	1.19E00	7.97E-03	HDAC9,PRKCE
Mechanisms of Viral Exit from Host Cells	1.16E00	2.5E-02	PRKCE
UVC-Induced MAPK Signaling	1.14E00	2.38E-02	PRKCE
Chondroitin Sulfate Biosynthesis (Late Stages)	1.1E00	2.17E-02	CHSY3
nNOS Signaling in Neurons	1.09E00	2.13E-02	PRKCE
Amyloid Processing	1.06E00	1.85E-02	PRKCE
UVB-Induced MAPK Signaling	1.04E00	1.82E-02	PRKCE
Thrombopoietin Signaling	1.03E00	1.69E-02	PRKCE
Nur77 Signaling in T Lymphocytes	1.03E00	1.64E-02	HDAC9
Chondroitin Sulfate Biosynthesis	1.03E00	1.82E-02	CHSY3
Dermatan Sulfate Biosynthesis	1.01E00	1.75E-02	CHSY3
ErbB4 Signaling	9.92E-01	1.56E-02	PRKCE
Role of Macrophages, Fibroblasts and Endothelial Cells in Rheumatoid Arthritis	9.89E-01	6.08E-03	SFRP4,PRKCE
Calcium-induced T Lymphocyte Apoptosis	9.79E-01	1.54E-02	PRKCE
Eicosanoid Signaling	9.79E-01	1.61E-02	PTGFR
Pyridoxal 5'-phosphate Salvage Pathway	9.59E-01	1.54E-02	PRKCE
Erythropoietin Signaling	9.47E-01	1.35E-02	PRKCE
GDNF Family Ligand-Receptor Interactions	9.41E-01	1.43E-02	GFRA3
Macropinocytosis Signaling	9.41E-01	1.32E-02	PRKCE
Growth Hormone Signaling	9.35E-01	1.39E-02	PRKCE
CCR5 Signaling in Macrophages	9.29E-01	1.14E-02	PRKCE
Melatonin Signaling	9.29E-01	1.41E-02	PRKCE
IL-3 Signaling	9.23E-01	1.37E-02	PRKCE
LPS-stimulated MAPK Signaling	9.12E-01	1.25E-02	PRKCE
Prolactin Signaling	9.12E-01	1.3E-02	PRKCE
Molecular Mechanisms of Cancer	9.09E-01	5.41E-03	PRKCE,SMAD4
NF-κB Activation by Viruses	9.06E-01	1.25E-02	PRKCE
BMP signaling pathway	9.01E-01	1.25E-02	SMAD4
HER-2 Signaling in Breast Cancer	8.95E-01	1.25E-02	PRKCE
VEGF Family Ligand-Receptor Interactions	8.95E-01	1.28E-02	PRKCE
VDR/RXR Activation	8.85E-01	1.27E-02	PRKCE
Regulation of IL-2 Expression in Activated and Anergic T Lymphocytes	8.8E-01	1.18E-02	SMAD4
Cyclins and Cell Cycle Regulation	8.75E-01	1.11E-02	HDAC9
TGF-β Signaling	8.6E-01	1.12E-02	SMAD4
ErbB Signaling	8.5E-01	1.15E-02	PRKCE
Salvage Pathways of Pyrimidine Ribonucleotides	8.5E-01	1.18E-02	PRKCE
Neuregulin Signaling	8.36E-01	1.03E-02	PRKCE
α-Adrenergic Signaling	8.36E-01	1.05E-02	PRKCE
Apoptosis Signaling	8.36E-01	1.08E-02	PRKCE
Virus Entry via Endocytic Pathways	8.32E-01	1.09E-02	PRKCE
G Beta Gamma Signaling	8.32E-01	9.52E-03	PRKCE
Fcγ Receptor-mediated Phagocytosis in Macrophages and Monocytes	8.14E-01	1.05E-02	PRKCE
Glioma Signaling	8.05E-01	9.35E-03	PRKCE
Mouse Embryonic Stem Cell Pluripotency	8.05E-01	1.01E-02	SMAD4
Role of Pattern Recognition Receptors in Recognition of Bacteria and Viruses	8.01E-01	1E-02	PRKCE
Antioxidant Action of Vitamin C	8.01E-01	1E-02	SLC2A3
Neuropathic Pain Signaling In Dorsal Horn Neurons	7.85E-01	9.71E-03	PRKCE
HGF Signaling	7.85E-01	9.71E-03	PRKCE
Cholecystokinin/Gastrin-mediated Signaling	7.81E-01	9.9E-03	PRKCE
Telomerase Signaling	7.81E-01	9.62E-03	HDAC9
Nitric Oxide Signaling in the Cardiovascular System	7.81E-01	9.17E-03	PRKCE
HIF1α Signaling	7.73E-01	9.52E-03	SLC2A3
Pancreatic Adenocarcinoma Signaling	7.58E-01	8.62E-03	SMAD4
Fc Epsilon RI Signaling	7.51E-01	9.01E-03	PRKCE
fMLP Signaling in Neutrophils	7.51E-01	8.26E-03	PRKCE
Renin-Angiotensin Signaling	7.51E-01	8.77E-03	PRKCE
Natural Killer Cell Signaling	7.47E-01	8.93E-03	PRKCE
Role of NANOG in Mammalian Embryonic Stem Cell Pluripotency	7.44E-01	8.62E-03	SMAD4
Androgen Signaling	7.4E-01	7.3E-03	PRKCE
Corticotropin Releasing Hormone Signaling	7.37E-01	8.06E-03	PRKCE
CCR3 Signaling in Eosinophils	7.3E-01	8.13E-03	PRKCE
Type II Diabetes Mellitus Signaling	7.26E-01	7.52E-03	PRKCE
Hereditary Breast Cancer Signaling	7.26E-01	8.06E-03	HDAC9
14-3-3-mediated Signaling	7.23E-01	8.4E-03	PRKCE
Sperm Motility	7.2E-01	8E-03	PRKCE
Synaptic Long Term Potentiation	7.13E-01	8.26E-03	PRKCE
p70S6K Signaling	7.13E-01	8.06E-03	PRKCE
P2Y Purigenic Receptor Signaling Pathway	7.07E-01	7.75E-03	PRKCE
GNRH Signaling	6.82E-01	7.04E-03	PRKCE
IL-12 Signaling and Production in Macrophages	6.7E-01	7.14E-03	PRKCE
Human Embryonic Stem Cell Pluripotency	6.7E-01	6.58E-03	SMAD4
Hepatic Cholestasis	6.56E-01	6.9E-03	PRKCE
Hepatic Fibrosis / Hepatic Stellate Cell Activation	6.56E-01	7.04E-03	SMAD4
Synaptic Long Term Depression	6.53E-01	6.71E-03	PRKCE
Gαq Signaling	6.32E-01	6.25E-03	PRKCE
Aldosterone Signaling in Epithelial Cells	6.22E-01	6.37E-03	PRKCE
CXCR4 Signaling	6.2E-01	6.17E-03	PRKCE
Gap Junction Signaling	6.12E-01	6.21E-03	PRKCE
Tec Kinase Signaling	6.12E-01	5.65E-03	PRKCE
Dopamine-DARPP32 Feedback in cAMP Signaling	5.96E-01	5.99E-03	PRKCE
Endothelin-1 Signaling	5.78E-01	5.78E-03	PRKCE
CREB Signaling in Neurons	5.69E-01	5.13E-03	PRKCE
PPARα/RXRα Activation	5.67E-01	5.41E-03	SMAD4
Production of Nitric Oxide and Reactive Oxygen Species in Macrophages	5.61E-01	5.38E-03	PRKCE
NRF2-mediated Oxidative Stress Response	5.59E-01	5.26E-03	PRKCE
Calcium Signaling	5.59E-01	4.95E-03	HDAC9
Regulation of the Epithelial-Mesenchymal Transition Pathway	5.57E-01	5.26E-03	SMAD4
IL-8 Signaling	5.45E-01	5.1E-03	PRKCE
ERK/MAPK Signaling	5.43E-01	4.95E-03	PRKCE
mTOR Signaling	5.39E-01	5.05E-03	PRKCE
Thrombin Signaling	5.37E-01	4.98E-03	PRKCE
Breast Cancer Regulation by Stathmin1	5.33E-01	5E-03	PRKCE
Leukocyte Extravasation Signaling	5.24E-01	4.98E-03	PRKCE
Colorectal Cancer Metastasis Signaling	4.52E-01	3.94E-03	SMAD4
G-Protein Coupled Receptor Signaling	4.3E-01	3.77E-03	PRKCE
Glucocorticoid Receptor Signaling	4.26E-01	3.57E-03	SMAD4
Axonal Guidance Signaling	2.68E-01	2.16E-03	PRKCE

## Sheet: Ingenuity Disease Function_1 
siSMAD3
Symbol	Synonym(s)	Entrez Gene Name	Gene symbol -- human (Hugo / HGNC, Entrez Gene)	Fold Change	Location	Family	Drugs	Entrez Gene ID for Human	Entrez Gene ID for Mouse	Entrez Gene ID for Rat
ABCB1	ABC20, Abcb1a, Abcb4, CD243, CLCS, Evi32, GP170, MDR1, Mdr1a, Mdr3, P-GLYCOPROTEIN, P-GP, Pgy-3, PGY1	ATP-binding cassette, sub-family B (MDR/TAP), member 1			Plasma Membrane	transporter	dofequidar, XR9576, OC 144-093, valspodar	5243	18671	170913
APOA1	Alp-1, APO A, Apo1a, APOA-I, APOLIPOPROTEIN A-I G1, APOLIPOPROTEIN A1, Brp-14, LP(A-I), Ltw-1, Lvtw-1, Sep-1, Sep-2	apolipoprotein A-I			Extracellular Space	transporter		335	11806
APOC3	Apoc, APOCIII, HALP2	apolipoprotein C-III			Extracellular Space	transporter		345	11814
B3GNT5	beta3Gn-T5	UDP-GlcNAc:betaGal beta-1,3-N-acetylglucosaminyltransferase 5	B3GNT5	1.446503995916665	Cytoplasm	enzyme		84002	108105	116740
BDKRB1	B1BKR, B1R, Bdkrb, BKB1R, BKR, BKR1, BRADYB1, Bradykinin b1 receptor, KININ B1 receptor	bradykinin receptor B1			Plasma Membrane	G-protein coupled receptor		623	12061	81509
CHSY3	4833446K15Rik, AI662215, CHSY2, CSS3, RGD1560819	chondroitin sulfate synthase 3	CHSY3	1.568167169541665	Cytoplasm	enzyme		337876	78923	291577
ECSIT	SITPEC	ECSIT signalling integrator			Nucleus	transcription regulator		51295	26940	300447
FCGR1A	AI323638, AV092959, CD64, CD64A, Fc Gamma R1, FC gamma RI, FCG1, Fcgr1, Fcgr1b, FCRI, FCγR1, FcγRI, IGFR1, IGG FC receptor I, IGGHAFC, RP11-196G18.2	Fc fragment of IgG, high affinity Ia, receptor (CD64)			Plasma Membrane	transmembrane receptor		2209	14129	295279
GPC4	9530073D23RIK, AF311610, AI385680, AI661372, Glypican-4, K-glypican, RP23-309D15.3, RP6-198C21.1	glypican 4	GPC4	1.319167196958335	Plasma Membrane	transmembrane receptor		2239	14735	317322
HDAC9	AV022454, D030072B18, HD7, HD7B, HD9, HDAC, HDAC C, HDAC7, HDAC7B, HDAC9B, HDAC9FL, HDRP, MITR, mKIAA0744	histone deacetylase 9	HDAC9	1.874424119875	Nucleus	transcription regulator	tributyrin, belinostat, pyroxamide, vorinostat, romidepsin, valproic acid	9734
HK2	AI642394, HEXOKINASE 2, Hexokinase ii, HKII, HXK2	hexokinase 2			Cytoplasm	kinase		3099	15277	25059
HRH2	H2 receptor, H2 receptors, H2R, histamine H2 receptor, HISTAMINE receptor H2, HR2	histamine receptor H2			Plasma Membrane	G-protein coupled receptor	calcium carbonate/famotidine/magnesium hydroxide, asenapine, famotidine/ibuprofen, cimetidine, famotidine, tesmilifene, triprolidine, doxepin, ranitidine, methantheline, metiamide, epinastine, nizatidine, buclizine	3274	15466	25461
IER3	AI663993, cI-3, DADB-118P11.5, DIF-2, GLY96, IEX-1, IEX-1L, Ler3, PRG1	immediate early response 3			Cytoplasm	other		8870	15937	294235
IFNB1	IFB, IFF, Ifn beta1b, IFN-beta, IFN-β, IFN-β1, IFNB, IFNB1A, neoferon, recombinantinterferon beta 1a, RP11-113D19.1, RP23-19G2.2	interferon, beta 1, fibroblast			Extracellular Space	cytokine		3456	15977	24481
IFRD1	FRD1, Ifnl, PC4, TIS7	interferon-related developmental regulator 1	IFRD1	1.310256083333335	Nucleus	other		3475	15982
IgG	7S gamma globulin, allerglobuline, Auto IgG, CARIMUNE, Gamimune-N, Gamma globulin, Hizentra, igG(T), igPro20, IgPro, immune globulins, immunoglobulin, Immunoglobulin G, immunoglobulin GT, immunoglobulins, immunoglobulins, G, Octagam, POLYGAM, polyglobin, tegeline				Extracellular Space	complex
IRAK3	4833428C18Rik, AI563835, ASRT5, DKFZp586B0220, IRAK-M	interleukin-1 receptor-associated kinase 3			Cytoplasm	kinase		11213	73914	314870
IRAK4	8430405M07Rik, 9330209D03Rik, INTERLEUKIN receptor-ASSOCIATED KINASE 4, IPD1, NY-REN-64, REN64	interleukin-1 receptor-associated kinase 4			Cytoplasm	kinase		51135	266632	300177
KLK11	2310015I08RIK, Hippostasin, KALLIKREIN 11, mGK-11, PRSS20, TLSP, UNQ649/PRO1279	kallikrein-related peptidase 11			Extracellular Space	peptidase		11012	56538	292849
LPIN1	4631420P06, fld, Kiaa0188, LIPIN, Lipin1, mKIAA0188, PAP1	lipin 1			Nucleus	phosphatase		23175	14245	313977
LRRN3	FIGLER5, Nbla10363, NLRR-3	leucine rich repeat neuronal 3	LRRN3	1.9031158680833302	Extracellular Space	other		54674	16981	81514
MYCN	bHLHe37, c-nmyc, MODED, Nmuc1, NMYC, NMYC1, ODED	v-myc myelocytomatosis viral related oncogene, neuroblastoma derived (avian)			Nucleus	transcription regulator		4613	18109	298894
NAMPT	1110035O14Rik, AI314458, AI480535, NAmPRTase, PBEF1, PBEF, Pre-B-Cell Colony Enhancing Eactor, PRE-B-CELL COLONY-ENHANCING FACTOR, PRE-B-CELL COLONY-ENHANCING FACTOR 1, VF, VISFATIN	nicotinamide phosphoribosyltransferase			Extracellular Space	cytokine		10135	59027	297508
NFkB (complex)	NF-KAPPA B, NF-κB				Nucleus	complex
PRKCE	5830406C15RIK, nPKC-epsilon, PKC ε, PKCE, PKCepsilon, PKC[e], R75156	protein kinase C, epsilon	PRKCE	1.368835945583335	Cytoplasm	kinase	ingenol 3-angelate	5581	18754	29340
PTGFR	AI957154, BOS 3355, FP, Fp Receptor, PF2AR, PGF, PGF receptor, PGF2 alpha receptor, PGF2alpha, PROSTAGLANDIN receptor, Ptgf2alpha receptor, RP5-944H6.1	prostaglandin F receptor (FP)	PTGFR	2.007796048791665	Plasma Membrane	G-protein coupled receptor	tafluprost, latanoprost/timolol, travoprost, isopropyl unoprostone, bimatoprost, latanoprost	5737	19220	25652
SLC2A3	AA408729, AL023014, AL024341, AU040424, C78366, GLUT1, GLUT3	solute carrier family 2 (facilitated glucose transporter), member 3	SLC2A3	2.05971095929167	Plasma Membrane	transporter		6515	20527	25551
SMAD4	AW743858, D18Wsu70e, DPC4, JIP, MADH4, MYHRS, Smaug1	SMAD family member 4	SMAD4	1.35660074175	Nucleus	transcription regulator		4089	17128	50554
SMAD6	AOVD2, b2b390Clo, HsT17432, MADH6, MADH7	SMAD family member 6			Nucleus	transcription regulator		4091	17130	367100
SORBS2	2010203O03Rik, 9430041O17Rik, A530071H08, ARGBP2, LOC100503324, mKIAA0777, nArgBP2, PRO0618, Sh3-containing protein p4015	sorbin and SH3 domain containing 2	SORBS2	2.152458031708335	Plasma Membrane	other		8470	234214	114901
SRCAP	1700008J07Rik, B930091H02Rik, D030022P06RIK, DOMO1, EAF1, F630004O05Rik, FLHS, RGD1565642, SWR1	Snf2-related CREBBP activator protein			Cytoplasm	transcription regulator		10847	100043597	361652
TIMP3	HSMRK222, K222, K222TA2, RP1-309I22.1, SFD	TIMP metallopeptidase inhibitor 3			Extracellular Space	other		7078	21859	25358
TNF	AT-TNF, DADB-70P7.1, DIF, RATTNF, TMTNF, TNF-a, TNF-alpha, TNF-α, Tnfsf1a, TNFSF2	tumor necrosis factor			Extracellular Space	cytokine	adalimumab, etanercept, infliximab, CDP870, golimumab, pomalidomide, thalidomide	7124	21926	24835
TRPV1	OTRPC1, RP23-214D6.2, VR-1, Vr1l1	transient receptor potential cation channel, subfamily V, member 1			Plasma Membrane	ion channel	SB-705498, resiniferatoxin, capsaicin	7442	193034	83810
WTAP	2810408K05Rik, 9430038B09RIK, KIAA0105, RGD1563824, RP1-56L9.4	Wilms tumor 1 associated protein	WTAP	1.415482123375	Nucleus	other		9589	60532	499020

## Sheet: Ingenuity Disease Function_2
siACTA2
Symbol	Synonym(s)	Entrez Gene Name	Gene symbol -- human (Hugo / HGNC, Entrez Gene)	Fold Change	Location	Family	Drugs	Entrez Gene ID for Human	Entrez Gene ID for Mouse	Entrez Gene ID for Rat
CHSY3	4833446K15Rik, AI662215, chondroitin sulfate synthase 3, chondroitin sulphate synthase 3, CHSY2, CSS3, RGD1560819	chondroitin sulfate synthase 3	CHSY3	1.60342629733333	Cytoplasm	enzyme		337876	78923	291577
congenital heart disease					Other	disease
coronary artery disease					Other	disease
DOCK9	AA959601, AW538057, B230309H04Rik, D14Wsu89e, dedicator of cytokinesis 9, KIAA1085, mKIAA1058, Trg, ZIZ1, ZIZIMIN1	dedicator of cytokinesis 9	DOCK9	1.337988218	Cytoplasm	other		23348	105445	259237
GPC4	9530073D23RIK, AF311610, AI385680, AI661372, Glypican-4, K-glypican	glypican 4	GPC4	1.490688801	Plasma Membrane	transmembrane receptor		2239	14735	317322
HDAC9	AV022454, D030072B18, D030072B18Rik, HD7, HD9, HD7B, HDAC7, HDAC, HDAC C, HDAC7B, HDAC9B, HDAC9FL, HDRP, histone deacetylase 9, LOC100504541, LOC100861990, MITR, mKIAA0744, RGD1310748, RGD1563092	histone deacetylase 9	HDAC9	2.06629705433333	Nucleus	transcription regulator	tributyrin, belinostat, pyroxamide, romidepsin, valproic acid	9734	79221	687001
HDX	CXorf43, D030011N01Rik, Gm380, highly divergent homeobox, LOC100359635, RGD1563666	highly divergent homeobox	HDX	1.36214987433333	Other	other		139324	245596	317617
hepatic adenocarcinoma					Other	disease
hepatocellular carcinoma					Other	disease
hypertrophy of cardiomyocytes					Other	disease
hypertrophy of heart					Other	disease
hypertrophy of left ventricle					Other	disease
hypertrophy of ventricular septum					Other	disease
infarction of heart					Other	disease
injury of liver					Other	disease
intracranial aneurysm					Other	disease
ischemic stroke					Other	disease
LYST	Beige, bg, CHS1, CHS, D13Sfk13, Lysosomal trafficking regulator, LYST-IT1	lysosomal trafficking regulator	LYST	1.41099007933333	Cytoplasm	transporter		1130	17101	85419
MAP4K3	4833416M01Rik, 4833416M07Rik, 9530052P13Rik, GCKR, GLK, MAPKKKK3, MEKKK 3, mitogen-activated protein kinase kinase kinase kinase 3, RAB8IPL1	mitogen-activated protein kinase kinase kinase kinase 3	MAP4K3	2.18156576166667	Other	kinase		8491	225028	170920
MEX3B	4931439A04Rik, M-04814, mex-3 RNA binding family member B, mex3 homolog B (C. elegans), mKIAA2009, RKHD3, RNF195	mex-3 RNA binding family member B	MEX3B	2.80718676266667	Other	kinase		84206	108797	308790
MLF1	HLS7, myeloid leukaemia factor 1, myeloid leukemia factor 1	myeloid leukemia factor 1	MLF1	1.99707158433333	Nucleus	other		4291	17349	310483
myocardial infarction					Other	disease
Nephritis					Other	disease
OPHN1	ARHGAP41, C130037N19Rik, MRX60, OLIGOPHRENIN 1, OPN1	oligophrenin 1	OPHN1	1.39984957366667	Cytoplasm	other		4983	94190	312108
PRKCE	5830406C15RIK, nPKC-epsilon, nPKC-ε, PKC ε, PKC[e], PKCE, PKCepsilon, protein kinase C, epsilon, protein kinase C, ε, protein kinase c-ε, R75156	protein kinase C, epsilon	PRKCE	1.44373353266667	Cytoplasm	kinase	protein kinase C-epsilon activator, ingenol mebutate	5581	18754	29340
progressive renal fibrosis					Other	disease
PTGFR	AI957154, FP, FP receptor, PF2AR, PGF, PGF receptor, PGF2 alpha receptor, Pgf2 α -R, PGF2 α receptor, PGF2alpha, prostaglandin F receptor, prostaglandin F receptor (FP), PROSTAGLANDIN receptor, prostanoid FP receptor, Ptgf2alpha receptor	prostaglandin F receptor (FP)	PTGFR	2.452351093	Plasma Membrane	G-protein coupled receptor	(+)-fluprostenol, tafluprost, latanoprost/timolol, travoprost, isopropyl unoprostone, bimatoprost, latanoprost	5737	19220	25652
SLC2A3	AA408729, AL023014, AL024341, AU040424, C78366, GLUT1, GLUT3, LOC100909595, solute carrier family 2 (facilitated glucose transporter), member 3, solute carrier family 2, facilitated glucose transporter member 3-like	solute carrier family 2 (facilitated glucose transporter), member 3	SLC2A3	1.94030793466667	Plasma Membrane	transporter		6515	20527	100909595|25551
SMAD4	AW743858, D18Wsu70e, DPC4, JIP, MADH4, MYHRS, SMAD family member 4, Smaug1	SMAD family member 4	SMAD4	1.518861135	Nucleus	transcription regulator		4089	17128	50554
tachycardia					Other	disease
TNXB	EDS3, Hs.534359, HXBL, LOC101060681, TENASCIN XA, Tenascin-X, Tenascin-Xb, TENX, Tn-mhc, TN-X, TNXB1, TNXB2, TNXBS, VUR8, XB, XBS	tenascin XB	TNXB	-1.20265229566667	Extracellular Space	other		7148	81877
tumorigenesis of cholangiocarcinoma					Other	disease

## Sheet: Ingenuity upstream pathway
Upstream Regulator	Molecule Type	Predicted Activation State	Activation z-score	Notes	p-value of overlap	Target molecules in dataset
miR-3148 (miRNAs w/seed GGAAAAA)	mature microrna	Inhibited	-2.236	bias	9.45E-05	B3GNT5,MAP6,PRKCE,SMAD4,WTAP
miR-224-5p (miRNAs w/seed AAGUCAC)	mature microrna		-1.912	bias	1.04E-04	GFRA3,GPC4,LRRC58,OPHN1,SMAD4,TLE4,WTAP
miR-374c-5p (and other miRNAs w/seed UAAUACA)	mature microrna	Inhibited	-2.412	bias	1.30E-04	B3GNT5,BBS7,CHSY3,DOCK9,SESN1,TLE4
tetrachlorodibenzodioxin	chemical toxicant		-1.000		1.80E-04	HDAC9,LYST,PTGFR,SESN1,SLC2A3
miR-23a-3p (and other miRNAs w/seed UCACAUU)	mature microrna	Inhibited	-2.961	bias	2.44E-04	B3GNT5,CHSY3,CLK4,HDX,MAP4K3,PRKCE,PTGFR,SMAD4,WTAP
miR-4797-3p (miRNAs w/seed CUCAGUA)	mature microrna	Inhibited	-2.200	bias	3.85E-04	B3GNT5,HDX,LYST,MEX3B,OPHN1
miR-1468-5p (miRNAs w/seed UCCGUUU)	mature microrna		-1.981	bias	4.38E-04	HDX,MEX3B,PTGFR,WTAP
F2	peptidase		1.732	bias	4.80E-04	B3GNT5,HDAC9,PRKCE,SLC2A3
miR-545-3p (miRNAs w/seed CAGCAAA)	mature microrna	Inhibited	-2.379	bias	5.55E-04	B3GNT5,MEX3B,OPHN1,SMAD4,SORBS2,WTAP
miR-3130-3p (miRNAs w/seed CUGCACC)	mature microrna		-1.633	bias	7.59E-04	GFRA3,LYST,PEAR1,PRKCE,SLC2A14,SLC2A3
miR-3615 (miRNAs w/seed CUCUCGG)	mature microrna		-0.882	bias	7.95E-04	LRRN3,MEX3B,PRKCE,TNXB
miR-4680-3p (miRNAs w/seed CUGAAUU)	mature microrna		-1.969	bias	8.06E-04	PTGFR,SESN1,SMAD4,TLE4
miR-885-5p (miRNAs w/seed CCAUUAC)	mature microrna		-1.948	bias	1.11E-03	MAP4K3,MEX3B,MLF1,WTAP
miR-4699-5p (miRNAs w/seed GAAGAUU)	mature microrna		-1.951	bias	1.15E-03	BBS7,GPC4,PTPRR,TLE4
miR-3618 (miRNAs w/seed GUCUACA)	mature microrna	Inhibited	-2.204	bias	1.41E-03	HDAC9,OPHN1,PTGFR,SESN1,WTAP
miR-548f-3p (and other miRNAs w/seed AAAACUG)	mature microrna		-1.982	bias	1.44E-03	DOCK9,GPC4,SMAD4,WTAP
miR-4798-5p (miRNAs w/seed UCGGUAU)	mature microrna				1.46E-03	DOCK9,GPC4,MAP6
P2y Receptor	group				1.47E-03	SLC2A3
miR-376a-3p (and other miRNAs w/seed UCAUAGA)	mature microrna	Inhibited	-2.152	bias	1.50E-03	BBS7,HDAC9,LYST,PRKCE,SORBS2
miR-30c-5p (and other miRNAs w/seed GUAAACA)	mature microrna		-1.949	bias	1.83E-03	B3GNT5,HDAC9,LRRC58,LYST,MAP6,MEX3B,MSANTD3-TMEFF1,TNXB
cisplatin	chemical drug		-0.327		1.97E-03	HDAC9,MLF1,SESN1,SLC2A3,TLE4
miR-4464 (and other miRNAs w/seed AGGUUUG)	mature microrna	Inhibited	-2.000	bias	2.11E-03	BBS7,LRRC58,OPHN1,WTAP
miR-4798-3p (miRNAs w/seed ACUCACG)	mature microrna				2.15E-03	MAP4K3,MLF1,PTPRR
miR-626 (and other miRNAs w/seed GCUGUCU)	mature microrna	Inhibited	-2.187	bias	2.83E-03	CHSY3,GPC4,HDX,MLF1,PTGFR
UBE2D3	enzyme				2.94E-03	SMAD4
mir-368	microrna				2.94E-03	SMAD4
UBE2D2	enzyme				2.94E-03	SMAD4
minalrestat	chemical drug				2.94E-03	PRKCE
gliclazide	chemical drug				2.94E-03	SLC2A3
miR-4531 (miRNAs w/seed UGGAGAA)	mature microrna	Inhibited	-2.205	bias	3.06E-03	HDX,LYST,MLF1,PTGFR,SESN1
miR-139-5p (miRNAs w/seed CUACAGU)	mature microrna	Inhibited	-2.201	bias	3.18E-03	BBS7,HDX,LRRN3,PRKCE,WTAP
miR-4678 (miRNAs w/seed AGGUAUU)	mature microrna	Inhibited	-2.000	bias	3.27E-03	B3GNT5,CHSY3,CLK4,PTGFR
miR-513a-3p (and other miRNAs w/seed AAAUUUC)	mature microrna				3.30E-03	HDX,PTGFR
miR-205-5p (and other miRNAs w/seed CCUUCAU)	mature microrna	Inhibited	-2.213	bias	3.40E-03	LRRC58,MAP6,PRKCE,SMAD4,WTAP
CRH	cytokine				3.64E-03	PRKCE,SLC2A3
miR-181b-1-3p (and other miRNAs w/seed UCACUGA)	mature microrna	Inhibited	-2.169	bias	3.90E-03	BBS7,HDAC9,MEX3B,PEAR1,SMAD4
miR-374b-5p (and other miRNAs w/seed UAUAAUA)	mature microrna	Inhibited	-2.169	bias	4.04E-03	HDAC9,LYST,MEX3B,PRKCE,TLE4
miR-4524a-5p (and other miRNAs w/seed UAGCAGC)	mature microrna	Inhibited	-2.183	bias	4.25E-03	PTPRR,SESN1,SLC2A14,SLC2A3,TLE4
miR-1248 (miRNAs w/seed CCUUCUU)	mature microrna		-1.951	bias	4.55E-03	B3GNT5,PRKCE,PTPRR,TLE4
miR-4517 (miRNAs w/seed AAUAUGA)	mature microrna				4.58E-03	HDAC9,MAP4K3,SORBS2
miR-26a-5p (and other miRNAs w/seed UCAAGUA)	mature microrna	Inhibited	-2.433	bias	4.98E-03	B3GNT5,BBS7,HDAC9,MEX3B,SLC2A3,SMAD4
miR-503-5p (miRNAs w/seed AGCAGCG)	mature microrna	Inhibited	-2.186	bias	5.06E-03	LRRC58,PTPRR,SLC2A14,SLC2A3,TLE4
miR-3908 (miRNAs w/seed AGCAAUG)	mature microrna		-1.977	bias	5.24E-03	DOCK9,HDX,LRRC58,SESN1
miR-34a-5p (and other miRNAs w/seed GGCAGUG)	mature microrna	Inhibited	-2.596	bias	5.43E-03	DOCK9,LYST,MSANTD3-TMEFF1,PRKCE,PTPRR,SMAD4,WTAP
MIR129	group				5.87E-03	PRKCE
UBE2D1	enzyme				5.87E-03	SMAD4
miR-542-3p (miRNAs w/seed GUGACAG)	mature microrna	Inhibited	-2.200	bias	5.88E-03	B3GNT5,DOCK9,HDX,PEAR1,SLC2A3
N-Ac-Leu-Leu-norleucinal	chemical - protease inhibitor				5.88E-03	PRKCE,SMAD4
miR-92a-3p (and other miRNAs w/seed AUUGCAC)	mature microrna	Inhibited	-2.425	bias	5.96E-03	DOCK9,HDAC9,LYST,PRKCE,PTGFR,SLC2A3
miR-346 (and other miRNAs w/seed GUCUGCC)	mature microrna	Inhibited	-2.200	bias	6.55E-03	BBS7,HDX,MAP6,PTGFR,SMAD4
miR-3613-5p (miRNAs w/seed GUUGUAC)	mature microrna				6.72E-03	B3GNT5,LRRC58,LRRN3
miR-208a-3p (and other miRNAs w/seed UAAGACG)	mature microrna				6.93E-03	HDAC9,MLF1,SMAD4
MAX	transcription regulator				7.11E-03	LRRN3,SLC2A3
miR-4637 (miRNAs w/seed ACUAACU)	mature microrna				7.22E-03	GPC4,MLF1,PTGFR
miR-509-5p (and other miRNAs w/seed ACUGCAG)	mature microrna	Inhibited	-2.200	bias	7.24E-03	CHSY3,LRRC58,LRRN3,MAP4K3,OPHN1
miR-4793-5p (miRNAs w/seed CAUCCUG)	mature microrna		-1.934	bias	7.31E-03	HDAC9,SLC2A14,SLC2A3,SMAD4
miR-4686 (miRNAs w/seed AUCUGCU)	mature microrna		-1.945	bias	7.31E-03	HDAC9,SESN1,SLC2A14,SLC2A3
ingenol mebutate	chemical drug				7.34E-03	PRKCE
miR-16-5p (and other miRNAs w/seed AGCAGCA)	mature microrna	Inhibited	-2.764	bias	7.80E-03	CLK4,LRRC58,LRRN3,PTPRR,SESN1,SLC2A14,SLC2A3,TLE4
miR-936 (miRNAs w/seed CAGUAGA)	mature microrna		-1.930	bias	8.10E-03	CHSY3,HDAC9,MAP6,SORBS2
miR-4509 (miRNAs w/seed CUAAAGG)	mature microrna				8.22E-03	BBS7,HDAC9,MLF1
miR-708-5p (and other miRNAs w/seed AGGAGCU)	mature microrna	Inhibited	-2.183	bias	8.56E-03	CHSY3,OPHN1,PTPRR,SESN1,SMAD4
miR-4650-3p (miRNAs w/seed GGUAGAA)	mature microrna		-1.934	bias	8.84E-03	GPC4,HDAC9,MSANTD3-TMEFF1,PEAR1
miR-933 (miRNAs w/seed GUGCGCA)	mature microrna				9.03E-03	MAP6,MEX3B,PRKCE
miR-4280 (miRNAs w/seed AGUGUAG)	mature microrna				9.98E-03	BBS7,MAP4K3,MLF1
miR-1273e (miRNAs w/seed UGCUUGA)	mature microrna		-1.964	bias	1.02E-02	CHSY3,HDX,OPHN1,PEAR1
NR3C2	ligand-dependent nuclear receptor				1.02E-02	LYST,MLF1
BAG6	enzyme				1.03E-02	SESN1
mir-224	microrna				1.03E-02	SMAD4
miR-433-3p (miRNAs w/seed UCAUGAU)	mature microrna		-1.940	bias	1.03E-02	B3GNT5,LRRC58,SORBS2,WTAP
miR-3569-3p (and other miRNAs w/seed CAGUCUG)	mature microrna		-1.964	bias	1.04E-02	HDX,MAP6,PEAR1,TLE4
miR-651-5p (miRNAs w/seed UUAGGAU)	mature microrna				1.06E-02	BBS7,MLF1,SESN1
HDAC4	transcription regulator				1.16E-02	HDAC9,SMAD4
miR-4299 (miRNAs w/seed CUGGUGA)	mature microrna		-1.114	bias	1.16E-02	GFRA3,LRRC58,LYST,MLF1
miR-499-5p (and other miRNAs w/seed UAAGACU)	mature microrna		-1.980	bias	1.17E-02	CLK4,HDAC9,PRKCE,WTAP
Cyclin A	group				1.17E-02	HIST4H4
mir-26	microrna				1.17E-02	SMAD4
miR-362-5p (and other miRNAs w/seed AUCCUUG)	mature microrna				1.23E-02	BBS7,LRRC58,MLF1
miR-4302 (miRNAs w/seed CAGUGUG)	mature microrna		-1.969	bias	1.24E-02	HDX,MAP4K3,OPHN1,PTGFR
miR-548ae-3p (and other miRNAs w/seed AAAAACU)	mature microrna				1.26E-02	HDAC9,HDX
GRM1	g-protein coupled receptor				1.32E-02	OPHN1
astressin 2B	biologic drug				1.32E-02	SLC2A3
miR-4765 (miRNAs w/seed GAGUGAU)	mature microrna				1.35E-02	GPC4,MLF1,PTGFR
Cg	complex				1.41E-02	LRRN3,PTGFR,SMAD4
mGluR	group				1.46E-02	OPHN1
clomipramine	chemical drug				1.46E-02	SLC2A3
miR-3679-3p (miRNAs w/seed UUCCCCC)	mature microrna	Inhibited	-2.408	bias	1.47E-02	HDX,MAP4K3,MEX3B,OPHN1,SESN1,WTAP
NR3C1	ligand-dependent nuclear receptor				1.50E-02	LYST,MAP4K3,MLF1,PRKCE
miR-146a-5p (and other miRNAs w/seed GAGAACU)	mature microrna	Inhibited	-2.000	bias	1.53E-02	B3GNT5,PRKCE,SLC2A3,SMAD4
miR-4432 (miRNAs w/seed AAGACUC)	mature microrna				1.54E-02	BBS7,CLK4,OPHN1
miR-4653-3p (miRNAs w/seed GGAGUUA)	mature microrna				1.55E-02	LRRN3,LYST,WTAP
miR-3660 (and other miRNAs w/seed CUGACAG)	mature microrna		-1.939	bias	1.57E-02	LYST,PTGFR,SESN1,SORBS2
miR-1252-5p (miRNAs w/seed GAAGGAA)	mature microrna		-1.948	bias	1.58E-02	B3GNT5,HDAC9,SMAD4,WTAP
miR-562 (miRNAs w/seed AAGUAGC)	mature microrna				1.59E-02	BBS7,MEX3B,SLC2A3
miR-4778-5p (miRNAs w/seed AUUCUGU)	mature microrna				1.59E-02	BBS7,LYST,SMAD4
miR-1206 (miRNAs w/seed GUUCAUG)	mature microrna				1.59E-02	BBS7,MSANTD3-TMEFF1,PEAR1
miR-3680-5p (miRNAs w/seed ACUCACU)	mature microrna				1.75E-02	B3GNT5,LRRN3,MAP4K3
perhexiline	chemical drug				1.75E-02	SLC2A3
chlorcyclizine	chemical drug				1.75E-02	SLC2A3
mir-199	microrna				1.75E-02	SMAD4
trientine	chemical drug				1.75E-02	SMAD4
miR-4255 (miRNAs w/seed AGUGUUC)	mature microrna				1.87E-02	HDAC9,LRRC58,MAP4K3
GSX2	transcription regulator				1.90E-02	GSX1
mir-31	microrna				1.90E-02	PRKCE
clasto-lactacystin beta-lactone	chemical - protease inhibitor				1.90E-02	PRKCE
miR-548av-5p (and other miRNAs w/seed AAAGUAC)	mature microrna				1.90E-02	BBS7,DOCK9,MEX3B
miR-381-3p (and other miRNAs w/seed AUACAAG)	mature microrna	Inhibited	-2.219	bias	1.93E-02	LRRC58,MEX3B,PRKCE,PTGFR,SMAD4
miR-320b (and other miRNAs w/seed AAAGCUG)	mature microrna	Inhibited	-2.172	bias	1.96E-02	MEX3B,MLF1,SMAD4,SORBS2,WTAP
CEBPB	transcription regulator				1.96E-02	HIST1H4A,HIST4H4,PTGFR
plumbagin	chemical toxicant				2.04E-02	PRKCE
mir-143	microrna				2.04E-02	PRKCE
pyruvic acid	chemical - endogenous mammalian				2.04E-02	SLC2A3
diacylglycerol	chemical - endogenous mammalian				2.04E-02	PRKCE
miR-29b-3p (and other miRNAs w/seed AGCACCA)	mature microrna	Inhibited	-2.377	bias	2.04E-02	B3GNT5,LRRC58,MAP6,MEX3B,MLF1,MSANTD3-TMEFF1
miR-548m (miRNAs w/seed AAAGGUA)	mature microrna				2.06E-02	B3GNT5,CLK4,LYST
miR-766-3p (miRNAs w/seed CUCCAGC)	mature microrna	Inhibited	-2.172	bias	2.12E-02	MLF1,PEAR1,SESN1,SLC2A3,SMAD4
miR-514a-3p (and other miRNAs w/seed UUGACAC)	mature microrna				2.13E-02	B3GNT5,HDAC9,LYST
miR-2113 (miRNAs w/seed UUUGUGC)	mature microrna				2.13E-02	HDAC9,LYST,MAP4K3
miR-3907 (miRNAs w/seed GGUGCUC)	mature microrna		-1.925	bias	2.14E-02	MAP6,SLC2A14,SLC2A3,SORBS2
picropodophyllin	chemical drug				2.19E-02	WTAP
mir-205	microrna				2.19E-02	PRKCE
Go6983	chemical - kinase inhibitor				2.19E-02	PRKCE
miR-3668 (miRNAs w/seed AUGUAGA)	mature microrna				2.20E-02	DOCK9,LRRC58,MEX3B
miR-515-3p (and other miRNAs w/seed AGUGCCU)	mature microrna		-1.940	bias	2.23E-02	B3GNT5,HDAC9,PEAR1,SORBS2
miR-182-5p (and other miRNAs w/seed UUGGCAA)	mature microrna	Inhibited	-2.387	bias	2.25E-02	DOCK9,HDAC9,OPHN1,PRKCE,PTGFR,SLC2A3
miR-190a-5p (and other miRNAs w/seed GAUAUGU)	mature microrna				2.25E-02	DOCK9,MEX3B,SMAD4
CDK1	kinase				2.33E-02	HIST4H4
miR-3611 (miRNAs w/seed UGUGAAG)	mature microrna				2.35E-02	BBS7,MSANTD3-TMEFF1,PTGFR
miR-455-3p (miRNAs w/seed CAGUCCA)	mature microrna		-1.954	bias	2.37E-02	HDX,MSANTD3-TMEFF1,PTPRR,TLE4
miR-142-5p (and other miRNAs w/seed AUAAAGU)	mature microrna				2.39E-02	CHSY3,CLK4
deferoxamine	chemical drug				2.39E-02	SLC2A3,SMAD4
FOXO3	transcription regulator				2.45E-02	SESN1,SMAD4
doxifluridine	chemical drug				2.47E-02	SESN1
CRHR1	g-protein coupled receptor				2.47E-02	SLC2A3
DAXX	transcription regulator				2.47E-02	SMAD4
pirfenidone	chemical drug				2.47E-02	SMAD4
PRKAG3	other				2.48E-02	HIST4H4,SLC2A3
miR-4676-5p (and other miRNAs w/seed AGCCAGU)	mature microrna		-1.964	bias	2.50E-02	BBS7,CHSY3,LRRN3,PRKCE
idarubicin	chemical drug				2.62E-02	SESN1
miR-644a (miRNAs w/seed GUGUGGC)	mature microrna		-1.960	bias	2.71E-02	HDAC9,MAP6,OPHN1,PTPRR
miR-4742-5p (miRNAs w/seed CAGGCAA)	mature microrna		-1.925	bias	2.72E-02	LRRC58,OPHN1,SMAD4,SORBS2
miR-4708-3p (miRNAs w/seed GCAAGGC)	mature microrna		-1.067	bias	2.75E-02	DOCK9,GFRA3,OPHN1,SMAD4
SLC29A1	transporter				2.76E-02	SESN1
CRHR2	g-protein coupled receptor				2.76E-02	SLC2A3
dichloroacetic acid	chemical drug				2.76E-02	SLC2A3
thioridazine	chemical drug				2.76E-02	SLC2A3
miR-141-3p (and other miRNAs w/seed AACACUG)	mature microrna	Inhibited	-2.152	bias	2.76E-02	B3GNT5,HDAC9,PRKCE,SORBS2,WTAP
miR-3688-5p (miRNAs w/seed GUGGCAA)	mature microrna		-1.964	bias	2.79E-02	BBS7,HDX,OPHN1,TLE4
SOX4	transcription regulator				2.88E-02	B3GNT5,LRRN3
LRP6	transmembrane receptor				2.90E-02	SLC2A3
UBE2I	enzyme				2.90E-02	SMAD4
ZBTB17	transcription regulator				2.90E-02	LRRN3
miR-2115-5p (miRNAs w/seed GCUUCCA)	mature microrna		-1.964	bias	2.94E-02	SESN1,SLC2A14,SLC2A3,TLE4
TGFBR2	kinase				3.02E-02	SLC2A3,SMAD4
BTRC	enzyme				3.05E-02	SMAD4
leuprolide	biologic drug				3.05E-02	SMAD4
miR-4259 (miRNAs w/seed AGUUGGG)	mature microrna				3.05E-02	GPC4,MAP6,SMAD4
miR-4422 (miRNAs w/seed AAAGCAU)	mature microrna				3.07E-02	BBS7,PRKCE,TLE4
miR-598-3p (miRNAs w/seed ACGUCAU)	mature microrna				3.08E-02	B3GNT5,PRKCE
miR-4786-3p (miRNAs w/seed GAAGCCA)	mature microrna		-1.963	bias	3.15E-02	HDX,LRRN3,MAP6,SORBS2
lactacystin	chemical - protease inhibitor				3.24E-02	PRKCE,SMAD4
miR-204-5p (and other miRNAs w/seed UCCCUUU)	mature microrna	Inhibited	-2.166	bias	3.25E-02	B3GNT5,HDAC9,LRRC58,PTPRR,SMAD4
miR-133a-5p (and other miRNAs w/seed CUGGUAA)	mature microrna				3.26E-02	PTPRR,SMAD4,WTAP
miR-4645-3p (miRNAs w/seed GACAGUA)	mature microrna				3.26E-02	HDX,LRRC58,WTAP
miR-548an (miRNAs w/seed AAAGGCA)	mature microrna		-1.945	bias	3.27E-02	CHSY3,MLF1,PTGFR,WTAP
miR-591 (miRNAs w/seed GACCAUG)	mature microrna				3.29E-02	MEX3B,PTGFR,SORBS2
ZBTB7A	transcription regulator				3.33E-02	SLC2A3
miR-4662a-5p (miRNAs w/seed UAGCCAA)	mature microrna				3.35E-02	MLF1,PRKCE,SMAD4
miR-4291 (and other miRNAs w/seed UCAGCAG)	mature microrna		-1.954	bias	3.35E-02	CLK4,HDX,PTPRR,TLE4
miR-4715-5p (miRNAs w/seed AGUUGGC)	mature microrna				3.38E-02	HDX,MLF1,SMAD4
miR-3199 (and other miRNAs w/seed GGGACUG)	mature microrna		-1.982	bias	3.40E-02	BBS7,LRRC58,PRKCE,WTAP
miR-4753-5p (miRNAs w/seed AAGGCCA)	mature microrna	Inhibited	-2.000	bias	3.53E-02	MAP4K3,MAP6,MEX3B,MSANTD3-TMEFF1
miR-1258-5p (and other miRNAs w/seed GCUGAGC)	mature microrna		-1.945	bias	3.54E-02	MAP6,MLF1,PRKCE,SESN1
miR-2682-5p (and other miRNAs w/seed AGGCAGU)	mature microrna		-1.982	bias	3.54E-02	LRRC58,LYST,MSANTD3-TMEFF1,PTGFR
ICMT	enzyme				3.62E-02	GPC4
imipramine	chemical drug				3.62E-02	SLC2A3
amitriptyline	chemical drug				3.62E-02	SLC2A3
miR-652-3p (miRNAs w/seed AUGGCGC)	mature microrna				3.62E-02	PEAR1,PTGFR
miR-4696 (miRNAs w/seed GCAAGAC)	mature microrna				3.67E-02	LRRC58,MAP6,SMAD4
miR-380-3p (miRNAs w/seed AUGUAAU)	mature microrna				3.68E-02	SLC2A14,SLC2A3
streptozocin	chemical drug				3.75E-02	SLC2A3,SMAD4
picrotoxin	chemical toxicant				3.90E-02	PRKCE
phorbol 12,13-didecanoate	chemical toxicant				3.90E-02	PRKCE
miR-343 (and other miRNAs w/seed CUCCCUU)	mature microrna		-1.964	bias	3.99E-02	HDX,MAP6,SLC2A14,SLC2A3
fucoidin	chemical reagent				4.04E-02	SMAD4
miR-4728-3p (miRNAs w/seed AUGCUGA)	mature microrna				4.05E-02	B3GNT5,HDX,LYST
miR-645 (miRNAs w/seed CUAGGCU)	mature microrna				4.09E-02	B3GNT5,GFRA3,OPHN1
epigallocatechin-gallate	chemical drug				4.18E-02	PRKCE,SMAD4
miR-582-3p (miRNAs w/seed AACUGGU)	mature microrna				4.21E-02	GPC4,LYST,MSANTD3-TMEFF1
miR-4423-5p (miRNAs w/seed GUUGCCU)	mature microrna				4.21E-02	HDAC9,PRKCE,PTGFR
miR-3654 (miRNAs w/seed ACUGGAC)	mature microrna				4.23E-02	CLK4,LRRC58,SMAD4
miR-4491 (and other miRNAs w/seed AUGUGGA)	mature microrna				4.27E-02	HDAC9,MAP6,PTGFR
ANXA2	other				4.32E-02	SESN1
GNAQ	enzyme				4.32E-02	PRKCE
proteasome inhibitor PSI	chemical - protease inhibitor				4.32E-02	PRKCE
KITLG	growth factor				4.39E-02	PRKCE,PTPRR
miR-4781-3p (miRNAs w/seed AUGUUGG)	mature microrna				4.42E-02	HDAC9,HDX
miR-758-3p (and other miRNAs w/seed UUGUGAC)	mature microrna				4.49E-02	MAP4K3,MSANTD3-TMEFF1,WTAP
miR-1270 (and other miRNAs w/seed UGGAGAU)	mature microrna				4.49E-02	MLF1,PTGFR,SESN1
SCARB1	transporter				4.61E-02	SESN1
NDRG1	kinase				4.61E-02	SMAD4
miR-3914 (miRNAs w/seed AGGAACC)	mature microrna				4.65E-02	GPC4,MEX3B,OPHN1
miR-623 (miRNAs w/seed UCCCUUG)	mature microrna				4.69E-02	B3GNT5,BBS7,SORBS2
TEAD4	transcription regulator				4.89E-02	SLC2A3
IGFBP3	other				4.89E-02	SMAD4
monocrotaline	chemical toxicant				4.89E-02	SMAD4
phorbol 12,13-dibutyrate	chemical - endogenous non-mammalian				4.89E-02	PRKCE
miR-2116-5p (miRNAs w/seed GUUCUUA)	mature microrna				4.92E-02	HDX,MAP4K3
miR-4494 (miRNAs w/seed CAGACUG)	mature microrna				4.95E-02	HDAC9,MLF1,PRKCE
