# Supplementary material for: An HDAC9-MALAT1-BRG1 complex mediates smooth muscle dysfunction in thoracic aortic aneurysm
Source: Nat Commun. 2018 Mar 8;9:1009. doi: 10.1038/s41467-018-03394-7 (PMC5843596; doi:10.1038/s41467-018-03394-7)
Supplement: Supplementary file 4 — Supplementary Data 2 [file 41467_2018_3394_MOESM4_ESM.xlsx]

## Sheet: Sheet1
Supplementary Data File 2. - Demography of TAA patients
Study ID	Gender	Age at surgery	Ascending aorta size	Dissection	Clinical Genetic Testing	Sporadic	Familial	Syndromic	Use
Ao_58	M	30	4.9	No	No	No	No	Non-syndromic	IF-FISH-WB
Ao_203	M	39	6.7	Yes	No	No	Yes	MFS	IF-FISH-WB
Ao_204	F	38	6.6	Yes	No	No	Yes	MFS	IF-FISH-WB
Ao_245	M	42	6.7	Yes	No	No	Yes	MFS	IF-FISH-WB
Ao_269	F	47	5.1	No	No	No	Yes	MFS	IF-FISH-WB
Ao_282	M	34	5.5	No	FBN1(c.460T<C)	No	Yes	MFS	IF-FISH-WB
Ao_628	M	28	5.3	No	No	No	Yes	MFS	IF-FISH-WB
Ao_134	F	55	5.1	No	No	No	Yes	Non-syndromic	IF-FISH-WB
Ao_208	F	29	4.5	No	No	No	Yes	Non-syndromic	IF-FISH-WB
Ao_212	F	73	4.9	No	No	Yes	No	Non-syndromic	IF-FISH-WB
Ao_331	M	57	4.5	No	No	No	Yes	Non-syndromic	IF-FISH-WB
Ao_254	M	56	4.8	Yes	No	No	Yes	Non-syndromic	IF-FISH-WB
Ao_261	F	69	5.2	No	No	Yes	No	Non-syndromic	IF-FISH-WB
Ao_147	M	64	No Data	Yes	No	Yes	No	Non-syndromic	IF-FISH-WB
Ao_348	M	58	4.3	Yes	No	Yes	No	Non-syndromic	IF-FISH-WB
Ao_91	M	65	5.6	No	No	Yes	No	Non-syndromic	IF-FISH-WB
Ao_127	M	53	5.1	No	No	Yes	No	Non-syndromic	IF-FISH-WB
Ao_136	M	58	4.8	No	No	Yes	No	Non-syndromic	IF-FISH-WB
Ao_137	M	38	5.6	No	No	Yes	No	Non-syndromic	IF-FISH-WB
Ao_160	M	66	4.5	Yes	No	Yes	No	Non-syndromic	IF-FISH-WB
Ao_170	M	65	5.5	No	No	Yes	No	Non-syndromic	IF-FISH-WB
