# Supplementary material for: An HDAC9-MALAT1-BRG1 complex mediates smooth muscle dysfunction in thoracic aortic aneurysm
Source: Nat Commun. 2018 Mar 8;9:1009. doi: 10.1038/s41467-018-03394-7 (PMC5843596; doi:10.1038/s41467-018-03394-7)
Supplement: Supplementary file 5 — Supplementary Data 3 [file 41467_2018_3394_MOESM5_ESM.xlsx]

## Sheet: CLIP_Genes
Supplementary Data File 3. - Genes identified in CLIP-Seq (Figure 3)
Wt_IP:HDAC9		Wt_IP:BRG1		TGFR2G357W_IP:HDAC9		TGFR2G357W_IP:BRG1		ACTA2R179H_IP:HDAC9		ACTA2R179H_IP:BRG1
Gene ID	FPKM	Gene ID	FPKM	Gene ID	FPKM	Gene ID	FPKM	Gene ID	FPKM	Gene ID	FPKM
2016-09-07	1.59	2016-09-07	1.1	2016-09-07	1.77	2016-09-07	1.08	2016-09-07	1.7	2016-09-07	1.83
ACTB	1.62	ACTB	2.05	ACTB	2.53	ACTB	1.25	ACTA2	1.73	ACTA2	1.96
ACTG1	5.06	ACTG1	3.51	ACTG1	5.18	ACTG1	3.51	ACTB	2.34	ACTB	2.4
ACTN4	1.67	ACTN4	1.44	ACTN4	1.72	ACTN4	1.45	ACTG1	4.79	ACTG1	4.66
ACTR3	1.46	ACTR3	1.84	ACTR3	1.95	ACTR3	1.23	ACTN1	1.09	ACTN4	1.9
AHCYL1	1.21	ADAMTS6	1.31	AHNAK	4.86	ADAMTS6	1.49	ACTN4	1.71	ACTR3	1.92
AHNAK	6.36	AHNAK	5.99	AIDA	1.04	AHNAK	4.37	ACTR3	2.21	ADAMTS6	1.14
AIDA	1.12	AKT3	1.14	ARF6	1.09	AKT3	1.1	AHCYL1	1.28	AHNAK	5.48
ANKRD17	1.11	ALCAM	1.07	ARGLU1	1.03	ARGLU1	4.87	AHNAK	6.71	AIDA	1.3
ARGLU1	2.09	ANKRD17	1.21	ARPC2	3.28	ARPC2	1.96	AIDA	1.29	AKT3	1.05
ARPC2	3.98	ARF4	1.13	ARPC3	1.23	ARRDC3	1.34	ALCAM	1.16	ANKRD17	1.19
ARRDC3	2.12	ARGLU1	4.82	ARRDC3	1.62	ATF7	1.01	AP3S1	1.05	ARGLU1	2.75
ATF2	1.23	ARPC2	2.86	BTF3	3.79	BCL6	1.8	ARF6	1.21	ARPC2	4.29
ATP8B2	1.44	ARPC3	1.14	BZW1	2.1	BTF3	2.18	ARGLU1	1.93	ARPC3	1.12
BCL6	1.37	ARRDC3	1.67	C19orf43	1.36	BZW1	1.22	ARPC2	4.24	ARRDC3	2.47
BHLHE40	1.3	ATF7	1.5	CALM2	7.09	CALM2	3.34	ARPC3	1.48	ATF2	1.11
BTF3	3.87	AUTS2	1.2	CALU	1.6	CALU	1.16	ARRDC3	1.4	ATP2B1	1.11
BZW1	2.63	BCL2L1	1.33	CAPRIN1	1.49	CCNI	1.12	ATP2B1	1.13	ATP5B	1.04
CALM2	7.95	BCL6	1.96	CCNI	1.03	CDH13	4.71	BAX	1.41	AZU1	1.26
CALU	1.1	BTF3	4.48	CDC42	1.46	CEBPB	2.45	BCL6	1.05	BAX	1.73
CAPRIN1	1.13	BZW1	1.13	CDH13	6.77	CEBPD	1.72	BCL7C	1.32	BCL2L1	1.18
CCNI	1.45	C19orf43	1.22	CEBPB	3.87	CHMP2A	1.25	BLOC1S1	2.43	BCL6	1.6
CDC42	1.31	CALM2	6.7	CEBPD	2.32	CITED2	1.87	BTF3	5.2	BCYRN1	1.65
CDH13	6.32	CALU	1.14	CHMP2A	1.38	CLK1	1.99	BZW1	2.51	BHLHE40	1.47
CDH2	1.07	CAPRIN1	1.23	CITED2	1.42	COL1A1	12.97	CALM2	7.99	BTF3	4.79
CEBPB	4.9	CDC42	2.56	CLIC1	1.77	COL1A2	2.65	CALU	1.34	BZW1	2.29
CEBPD	1.55	CDH13	5.82	CNN3	1.02	CSDE1	1.91	CAPRIN1	1.47	C6orf62	1.14
CHIC2	1.43	CEBPB	5.56	COL1A1	15.25	CSNK1A1	1.47	CCNI	1.15	CALM2	6.9
CHMP2A	1.69	CEBPD	1.74	COL1A2	3.61	CTNNB1	1.11	CDC42	1.62	CALU	1.74
CITED2	1.48	CHD2	1.14	CSDE1	2.73	CTSK	4.06	CDH13	7.9	CAPRIN1	1.86
CLIC1	1.63	CHMP2A	1.24	CSNK1A1	1.13	DDX17	2.32	CDH2	1.06	CAV1	1.01
CLK1	1.72	CHTOP	1.28	CTNNB1	1.62	DDX39B	2.11	CEBPB	4.33	CCNG1	1.13
CLTA	1.53	CITED2	1.88	CTSK	6.78	DDX3X	3.1	CEBPD	1.98	CCNI	1.06
CNN3	1.01	CLK1	2.04	DCN	1.1	DDX5	2.11	CFL1	1.29	CDC42	1.66
COL1A1	20.06	CLK4	1.02	DDR2	1.01	DNAJA1	1.45	CHMP2A	1.44	CDH13	9.1
COL1A2	5.03	CLTA	1.1	DDX17	1.06	DYNLL1	3.37	CHTOP	1.23	CDH2	1.02
COL5A2	1.01	CNIH4	1.23	DDX3X	1.34	EEF1A1	1.36	CLIC1	1.3	CEBPB	4.73
COPS2	1.08	CNOT2	1.22	DDX5	1.05	EFEMP1	2.18	CLTA	1.37	CEBPD	2.29
CRK	1.02	COL1A1	19.93	DYNLL1	5.85	EIF1	3.59	CNIH	1.11	CFL1	1.29
CSDE1	3.06	COL1A2	5.39	EEF1A1	2.8	EIF1B	2.05	CNOT2	1.06	CFL2	1.08
CSNK1A1	1.49	CSDA	1.55	EFEMP1	2.92	EIF4A2	4.04	COL1A1	12.77	CHTOP	1.6
CTNNB1	2.03	CSDE1	2.01	EIF1	5.12	EIF4G2	7.46	COL1A2	3.35	CITED2	1.58
CTSK	6.04	CSNK1A1	1.64	EIF1B	3.17	ENSA	1.04	CRK	1.04	CLIC1	1.79
DCN	1.55	CSTF3	1.15	EIF3E	1.52	EWSR1	1.42	CSDA	1.23	CLIC4	1.26
DDX17	2.26	CTNNB1	1.88	EIF4A2	2.98	FBN1	1.24	CSDE1	3.81	CLINT1	1.11
DDX3X	2.48	CTSK	4.32	EIF4G2	12.21	FMOD	6.86	CSNK1A1	1.57	CLK1	2.21
DDX5	1.96	DDR2	1.2	EIF5A	1.77	FN1	2.58	CTNNB1	1.89	CLTA	1.03
DHX15	1.21	DDX17	3.07	ENSA	1.07	FUBP1	1.33	CTSK	8.59	CNOT2	1.35
DYNLL1	7.02	DDX39B	1.85	FBN1	1.39	GNAS	6.03	DCN	1.43	COL1A1	14.24
EEF1A1	3.24	DDX3X	3.27	FMOD	8.1	GNB2	1.03	DDX17	1.71	COL1A2	3.92
EFEMP1	3.52	DDX5	2.13	FN1	4.35	GSN	2.49	DDX39B	1.02	COPB1	1.11
EIF1	6.42	DHX15	1.14	FTH1	1.25	H3F3AP4	7.23	DDX3X	2.31	COPS2	1.28
EIF1B	4.47	DYNLL1	4.32	GNAS	11.07	HMGN2	1.22	DDX5	1.89	CSDE1	3.11
EIF3E	2.21	EEF1A1	2.42	GNB2	1.4	HNRNPA1P10	1.16	DYNLL1	4.45	CSNK1A1	2.43
EIF4A2	6.65	EFEMP1	2.9	GSN	4.07	HNRNPA2B1	4.04	EEF1A1	3.47	CTDNEP1	1.17
EIF4B	1.17	EIF1	4.71	H3F3AP4	14.13	HNRNPA3	1.36	EFEMP1	2.96	CTNNB1	1.81
EIF4G2	14.64	EIF1B	1.5	H3F3B	1.14	HNRNPC	1.41	EIF1	7.31	CTSK	9.18
EIF5A	1.25	EIF3E	1.46	HMGB1	1.02	HNRNPD	1.54	EIF1B	2.13	DCN	1.04
ELF2	1.1	EIF4A2	5.04	HMGN2	1.55	HNRNPH1	6.06	EIF3E	1.91	DDR2	1.05
ENSA	1.4	EIF4E2	1.18	HNRNPA2B1	1.97	HNRNPH3	1.04	EIF4A2	5.61	DDX17	3.37
EWSR1	1.33	EIF4G2	11.96	HNRNPC	1.36	HNRNPK	2.61	EIF4B	1.09	DDX39B	1.78
FBLN1	1.11	EIF5A	1.35	HNRNPD	1.45	HNRNPL	1.3	EIF4G2	15.02	DDX3X	2.79
FBN1	1.98	EWSR1	2.14	HNRNPH1	2.86	HNRNPM	1.51	EIF5A	1.36	DDX5	2.56
FBXO11	1.44	FBN1	2.14	HNRNPK	3.88	HNRNPU	1.59	ENSA	1.27	DDX6	1.09
FHL1	1.23	FBXO11	1.42	HNRNPL	1.4	HOXA5	1.23	FBN1	1.98	DHX15	1.23
FMOD	8.4	FMOD	8.65	HNRNPM	1.27	HOXC6	1.19	FBXO11	1.44	DLGAP4	1.2
FN1	3.9	FN1	3.35	HNRNPU	1.29	IGFBP7	1.95	FMOD	9.54	DNAJA1	1.17
FTH1	1.76	FOXP2	1.32	IGFBP7	3.11	KCNK12	1.59	FN1	2.92	DYNLL1	6.73
GABARAPL2	1.02	FUBP1	1.75	KCNK12	1.88	KCNMA1	1.7	FTH1	1.67	EEF1A1	4.9
GNAS	10.96	GABARAPL2	1.52	KCNMA1	1.22	LDB1	1.72	FYN	1.28	EEF2	1.35
GNB2	1.78	GAPDH	3.01	LDB1	1.2	LRP1	2.39	GABARAPL2	1.08	EFEMP1	2.77
GSN	3.27	GLS	1.53	LDHB	1.61	LUC7L3	1.97	GADD45A	1.29	EFHD2	1.04
H3F3AP4	17.88	GNAS	7.86	LMNA	1.06	LUST	2.25	GARS	1.09	EIF1	6.07
H3F3B	1.04	GSN	2.84	LRP1	3.22	MALAT1	9.74	GNAS	10.74	EIF1B	2.77
HDGF	1.11	H3F3AP4	11.14	MALAT1	8.7	MAT2A	1.2	GNB2	1.12	EIF3E	1.5
HGF	1.26	H3F3B	1.2	MATR3	1.84	MATR3	1.35	GNG5	1.31	EIF3I	1.04
HMGN2	2.49	HDAC9	1.54	MAX	1.31	MAX	1.76	GSN	3.04	EIF4A2	5.95
HNRNPA1P10	1.04	HGF	1.36	MBNL1	2.74	MAZ	1.28	H2AFZ	1.16	EIF4B	1.11
HNRNPA2B1	4.1	HIF1A	1.02	MEIS1	1.36	MBNL1	2.6	H3F3AP4	13.15	EIF4G1	1.09
HNRNPA3	2.1	HMGB1	1.16	MIF	3.1	MEIS1	1.97	H3F3B	1.7	EIF4G2	14.65
HNRNPC	1.82	HMGN2	1.67	MTCH1	1.21	MIF	1.03	HIF1A	1.23	EIF4G3	1.12
HNRNPD	2.31	HNRNPA2B1	5.46	MTRNR2L6	10.5	MIR199A2	283.81	HMGN2	2.05	EIF5A	1.07
HNRNPH1	5.08	HNRNPA3	1.55	MYH9	1.51	MLLT10	1.27	HNRNPA2B1	3.15	ERI3	1.08
HNRNPH3	1.27	HNRNPC	1.73	MYL6	8.06	MTCH1	1.15	HNRNPA3	1.35	ETF1	1.09
HNRNPK	4.23	HNRNPD	2.54	NDUFS4	1.23	MTRNR2L6	13.88	HNRNPC	1.7	EWSR1	1.3
HNRNPL	1.98	HNRNPH1	7.3	NFIB	1.51	MYH9	1.01	HNRNPD	1.76	FBN1	2.6
HNRNPM	1.46	HNRNPH3	1.89	NFIX	2.6	MYL6	4.07	HNRNPH1	4.45	FBXO11	1.28
HNRNPR	1.17	HNRNPK	3.14	OAZ1	2.44	NFIB	1.66	HNRNPK	4.81	FMOD	9.67
HNRNPU	1.47	HNRNPL	1.7	OAZ2	1.04	NFIX	2.11	HNRNPL	1.46	FN1	3.47
HNRNPUL2-BSCL2	1.27	HNRNPM	1.63	OST4	5.14	NOVA1	2.5	HNRNPM	2.37	FOXP2	1.26
HOXA5	1.24	HNRNPU	1.66	PABPC1	10.86	NRBP1	1.04	HNRNPR	1.26	FTH1	2.33
HOXC6	1.7	HNRNPUL2-BSCL2	1.09	PBX3	2.34	OGT	1.04	HNRNPU	1.54	FTL	1.23
IGFBP7	2.44	HOXA5	2.15	PCBP1	8.69	OST4	1.05	HNRNPUL2-BSCL2	1.15	FUBP1	1.58
KCNK12	1.77	HOXA6	1.87	PCBP2	6.7	PABPC1	7.5	HOXC6	1.22	FYN	1.26
KCNMA1	1.92	HOXC8	1.04	PCOLCE	2.07	PABPN1	2.08	IGFBP7	2.78	GAPDH	1.71
KHDRBS1	1.19	HOXC9	1.69	PFN1	1.17	PBX3	2.73	KCNK12	1.87	GLS	1.17
LDB1	1.82	IER5L	1.52	PFN2	1.43	PCBP1	5.57	KCNMA1	1.84	GNAS	9.23
LDHB	1.46	IGFBP7	1.12	PRDX1	2.76	PCBP2	4.81	KHDRBS1	1.2	GNB2	1.16
LMNA	1.2	IRF2BP2	1.27	PRMT1	1.36	PCOLCE	1.98	LAPTM4A	1.41	GSN	3
LRP1	4.03	KCNK12	1.56	PSMA6	1.81	PFN1	1.32	LDB1	1.68	H2AFZ	1.46
LUC7L3	1.05	KCNMA1	2.1	PSMD11	1.2	PFN2	1.54	LDHB	1.92	H3F3A	3.49
LUST	1.14	KHDRBS1	1.79	PTGES3	1.71	PNISR	3.92	LMNA	1.07	H3F3AP4	10.19
MALAT1	4.003	KLF7	1.21	PTMA	1.53	PNN	1.24	LRP1	3.14	H3F3B	2.19
MAT2A	1.02	LDB1	2.88	PUM1	1.31	PRDX1	1.96	MALAT1	2.43	H3F3C	1.2
MATR3	2	LMNA	1.02	RAB1A	4.34	PRRX1	1.15	MATR3	2.24	HBA1	23.11
MAZ	1.39	LRP1	3.45	RAB5C	1.28	PSMD11	1.82	MAX	1.57	HBA2	24.79
MBNL1	4.49	LUC7L3	2.74	RBM39	1.3	PTGES3	1.21	MAZ	1.57	HBB	32.81
MEIS1	2.22	LUST	1.98	RBPMS	1.07	PUM1	1.55	MBNL1	3.81	HBG1	1.6
MIF	3.09	MALAT1	14.07	RNU6ATAC	55.1	RAB1A	3.21	MEIS1	1.64	HBG2	4.48
MIR3648	7.18	MAPKAP1	1.75	RPL11	18.51	RAP1B	1.79	MIF	3.46	HDGF	1.27
MRPL33	2.27	MAT2A	1.46	RPL18	1.63	RBM39	3.1	MIR365B	766.23	HIF1A	1.12
MTCH1	1.39	MATR3	1.33	RPL21P28	6.18	RBMS3	1.18	MTCH1	1.02	HIST1H1C	6.02
MTRNR2L6	14.35	MAZ	1.05	RPL24	2	RBPMS	1.13	MTRNR2L6	11.43	HIST1H1D	3.39
MYH9	1.14	MBD6	1.06	RPL7	2.44	RNU6ATAC	372.51	MYH9	1.48	HIST1H1E	1.73
MYL6	5.36	MBNL1	3.78	RPLP0	3.58	RPL11	14.02	MYL6	11.85	HIST1H2AC	2.46
NAP1L1	1.73	MEIS1	3.06	RPS15A	2.65	RPL21P28	4.3	NAP1L1	1.08	HIST1H2AI	1.98
NFIB	2.39	MEIS2	1.08	RPS16	4.54	RPL7	1.37	NFIB	2.04	HIST1H2AL	1.97
NFIX	3.66	MIF	3.58	RPS19	6.08	RPLP0	1.3	NFIX	3.24	HIST1H2AM	1.24
NONO	1.54	MIR10A	1215.78	RPS3	3.29	RPS15A	3.8	NONO	1.27	HIST1H2BC	4.4
NOVA1	1.47	MIR199A2	483.89	RPS3A	2.65	RPS16	3.79	NOVA1	1.16	HIST1H2BD	4.77
NPEPPS	1.04	MTRNR2L6	10.47	RWDD1	1.04	RPS18	1.09	NPEPPS	1.02	HIST1H2BF	2.51
NPM1	1.51	MYH9	1	SAT1	3.12	RPS19	2.92	NRBP1	1.03	HIST1H2BG	5.95
OAZ1	2.11	MYL6	4.1	SEC11A	1.03	RPS3	1.48	OAZ1	2.88	HIST1H2BH	1.54
OAZ2	1.15	NFAT5	1.21	SEMA3C	1.01	RPS3A	2.58	OAZ2	1.41	HIST1H2BJ	1.69
OSR1	1.01	NFIB	2.59	SERF2	6.65	RUNX1	1.68	OST4	3.39	HIST1H2BL	2.78
OST4	4.61	NFIX	3.08	SF1	1.52	SAT1	2.68	PABPC1	12.55	HIST1H2BN	2.11
PABPC1	11.38	NONO	1.13	SF3B1	2.67	SERF2	4.92	PAPOLA	1.09	HIST1H2BO	2.65
PABPN1	1.95	NOVA1	3.88	SF3B14	1.48	SF1	1.22	PBX3	2.97	HIST1H3B	3.7
PAPOLA	1.91	OAZ1	1.56	SFRP4	11.42	SF3B1	7.4	PCBP1	10.81	HIST1H3D	1.54
PBX3	4.84	OSR1	1.59	SMAD4	1.03	SFRP4	7.31	PCBP2	7.86	HIST1H3F	2.88
PCBP1	9.23	PABPC1	8.37	SNORA50	27.22	SMAD4	10.46	PCOLCE	1.31	HIST1H3G	1.55
PCBP2	10.86	PABPN1	2.29	SUMO2	5.49	SMARCA4	3.04	PFN1	1.79	HIST1H3H	1.73
PCOLCE	1.4	PAPOLA	1.53	TAGLN	1.14	SNORA24	82.31	PFN2	2.1	HIST1H3J	1.07
PFN1	1.81	PBX3	4.95	TALDO1	1.78	SNORA50	30.66	PKM2	1.55	HIST1H4B	4.13
PFN2	1.76	PCBP1	8.3	TCF7L2	1.4	SNORA71C	27.52	PNISR	1.3	HIST1H4C	4.72
PNISR	2.32	PCBP2	7.99	THRA	1.11	SON	1.23	PRDX1	3.88	HIST1H4D	3.61
PRDX1	3.79	PCOLCE	1.9	TMSB4X	6.1	SRGAP2P2	1.31	PRRX1	1.86	HIST1H4E	6.26
PRRX1	1.6	PFN1	1.57	TOB1	1.11	SRSF1	1.09	PSMA6	1.58	HIST1H4F	5.55
PSME1	1.71	PFN2	1.32	TPM1	3.34	SRSF10	2.63	PSMB3	2.23	HIST1H4H	1.59
PTGES3	1.73	PKM2	1.22	TPM4	2.3	STK38	1.04	PSMD11	1.55	HIST1H4J	4.5
PTMA	1.44	PNISR	4.41	TPT1	38.47	SUMO2	2.09	PSME1	1.9	HIST1H4K	4.54
PUM1	2.24	PNN	1.86	TRIM8	1.25	TCF7L2	2.35	PTGES3	1.91	HIST2H2AA3	2.96
RAB1A	4.41	PPP3CB	1.01	TUBA1A	4.26	THRA	1.09	PTMA	2.14	HIST2H2AA4	2.96
RAP1B	1.6	PRDX1	2.13	TUBB3	1.17	TMSB4X	4.47	PTN	1.01	HIST2H2AB	1.65
RBM39	2.58	PRKG1	1.03	UBAP2L	1.82	TNRC6A	1.21	PUM1	1.72	HIST2H2AC	2.29
RBPMS	1.66	PRRC2A	1.01	UBB	2.34	TOB1	1.37	RAB1A	5.99	HIST2H3A	2.74
RBX1	1.93	PRRX1	1.44	UBE2D3	3.11	TPM1	7.25	RAB5C	1.1	HIST2H3C	2.74
REXO2	1.6	PSMA6	1.06	UBE2Q1	1.11	TPM4	1.53	RAP1B	2.69	HIST2H4A	8.05
RMRP	1.41	PSMD11	1.2	VDAC2	1.2	TPT1	21.79	RBM39	1.59	HIST2H4B	8.05
RNU6ATAC	155.4	PSME1	1.09	VIM	22.41	TRIM8	1.07	RBPMS	1.18	HMGN2	2.05
RPL11	33.59	PTGES3	1.27	YBX1	12.11	TUBA1A	3.39	RBX1	1.12	HNRNPA1P10	1.54
RPL18	3.55	PTMA	2.86	YPEL3	3.22	TUBB3	1.03	RHOA	1.86	HNRNPA2B1	5.37
RPL21P28	9.49	PUM1	2.54	YWHAE	10.27	UBAP2L	2.05	RMRP	6.73	HNRNPA3	2.17
RPL24	3.08	RAB1A	2.67	YWHAZ	2.61	UBB	1.51	RNF10	1.03	HNRNPC	1.95
RPL37	1.05	RAP1B	1.55	ZBTB20	1.41	UBE2D3	2.78	RPL11	23.91	HNRNPD	2.33
RPL7	4.87	RBM39	2.88	ZEB2	1.27	UBE2Q1	1.11	RPL18	1.66	HNRNPH1	6.35
RPLP0	3.42	RBMS1	1.17	ZFP36L1	1.74	VIM	14.9	RPL21P28	6.5	HNRNPH3	1.76
RPPH1	2.09	RBMS3	1.37			WSB1	1.59	RPL24	2.64	HNRNPK	5.4
RPS15A	2.38	RBMX	1.58			WTAP	1.03	RPL37A	1.04	HNRNPL	1.66
RPS16	3.8	RBPMS	1.87			YBX1	8.56	RPL41	2.22	HNRNPM	2.04
RPS19	4.21	RBX1	1.11			YPEL3	2.36	RPL7	4.31	HNRNPR	1.15
RPS3	3.02	RMRP	1.89			YWHAE	6.01	RPLP0	5.43	HNRNPU	2.34
RPS3A	6.2	RNU6ATAC	525.15			YWHAZ	1.63	RPPH1	3.31	HNRNPUL2-BSCL2	1.02
RUNX1	1.56	RPL11	20.87			YY1	1.53	RPS15A	2.69	HOXA5	1.57
SAT1	3.46	RPL18	1.57			ZBTB20	1.36	RPS16	4.89	HOXA6	1.68
SCARNA1	32.71	RPL21P28	6.18			ZEB2	1.52	RPS19	5.57	HOXC6	1.46
SEC11A	1.53	RPL24	2.85			ZFP36L1	2.15	RPS27	1.03	HOXC8	1.04
SEC61G	1.08	RPL41	2.21			ZNF207	1.49	RPS3	3.25	HSPA5	1.11
SERF2	8.3	RPL7	3.41					RPS3A	5.52	IER5L	1.08
SET	1.48	RPLP0	2.94					RUNX1	1.1	IGFBP7	3.13
SF1	1.76	RPPH1	1.67					SARS	1.64	KCNK12	1.92
SF3B1	5.98	RPS15A	2.15					SAT1	3.57	KCNMA1	2.47
SF3B14	1.6	RPS16	5.53					SEC11A	1.57	KDM6A	1.03
SFRP4	12.32	RPS19	3.34					SEC61G	2.57	KHDRBS1	1.36
SH3BGRL3	1.58	RPS3	2.61					SEMA3C	1.3	LAPTM4A	2.01
SMAD4	4.2	RPS3A	3.82					SERF2	6.48	LDB1	2.02
SNORA24	51.51	RUNX1	2.48					SET	1.12	LDHB	1.81
SNORA50	38.38	SARS	1.2					SF1	1.48	LRP1	3.73
SNORA81	7.59	SAT1	2.32					SF3B1	3.26	LUC7L3	1.27
SON	1.36	SCARNA1	14.58					SF3B14	2.16	LUST	1.92
SRSF1	1.36	SEC11A	1.76					SFRP4	8.73	LYZ	2.83
SRSF10	2.11	SERF2	6.47					SH3BGRL3	1.1	MALAT1	20.52
SUMO2	4.19	SET	1.06					SMARCE1	1.22	MAPKAP1	1.37
SYNCRIP	1	SF1	2.1					SNORA50	30.41	MAT2A	1.63
TAF10	1.18	SF3B1	5.25					SON	1.18	MATR3	2.49
TCF12	1.01	SF3B14	1.67					SRSF10	1.32	MAX	1.7
TCF7L2	1.8	SFRP4	9.32					STK38	1.07	MAZ	1.36
TMSB4X	7.95	SH3BGRL3	1.33					SUMO2	4.31	MBNL1	4.46
TOB1	2.35	SMAD4	92.06					SYNCRIP	1.47	MEIS1	2.94
TPM1	2.99	SMARCA4	3.19					TAGLN	1.34	MEIS2	1.17
TPM4	2.77	SNORA50	35.81					TALDO1	1.17	MIF	3.55
TPT1	57.3	SNORA53	5.64					TCF12	1.01	MPO	2.51
TRIM8	1.45	SNORA70	19.08					TCF7L2	1.55	MTCH1	1.41
TUBA1A	4.98	SNORA74A	2.22					TMSB4X	10.73	MTRNR2L6	10.69
TUBB3	1.05	SNORD15A	9.46					TOB1	1.13	MYH9	1.68
UBAP2L	2.29	SON	1.77					TPM1	4.34	MYL6	6.94
UBB	4.01	SOX4	1.08					TPM4	2.16	NAP1L1	1.25
UBE2D2	1.08	SRGAP2P2	1.04					TPT1	49.89	NFAT5	1.19
UBE2D3	4.58	SRRM1	1.7					TRIM8	1.45	NFIB	2.62
VDAC2	1.69	SRSF1	1.78					TUBA1A	4.53	NFIX	3.12
VIM	20.93	SRSF10	2.48					TUBB	1.06	NONO	1.26
WAC	1.14	SRSF5	1.45					UBAP2L	3.08	NOVA1	1.97
WDR26	1.03	STK38	1.16					UBB	3.36	NPEPPS	1.09
WSB1	1.02	SUMO2	4.61					UBE2D3	4.84	NRBP1	1.35
YBX1	11.78	SYNCRIP	1.08					UBE2Q1	1.2	NUTF2	1.12
YPEL3	2.33	TCF7L2	2.07					VDAC2	2.15	OAZ1	2.26
YTHDF2	1.21	TMEM63B	1.1					VIM	23.61	OAZ2	1.84
YTHDF3	1.03	TMSB4X	8.06					YBX1	13.11	OGT	1.61
YWHAE	10.86	TNRC6A	1.8					YPEL3	3.99	OST4	2.09
YWHAZ	2.74	TOB1	1.61					YWHAE	11.66	PABPC1	11.65
YY1	1.01	TPM1	5.72					YWHAZ	3.3	PABPN1	1.61
ZBTB20	1.58	TPM4	2.08					YY1	1.07	PAPOLA	1.62
ZEB2	2.24	TPT1	34.63					ZBTB20	1.87	PBX3	3.49
ZFP36L1	2.99	TRA2A	1.54					ZEB2	1.41	PCBP1	9.95
ZNF207	1.31	TRIM8	2.09					ZFP36L1	2.11	PCBP2	7.56
ZNF385A	1.04	TUBA1A	3.37					ZNF207	1.01	PCOLCE	1.66
		TUBB3	1.29							PFN1	1.25
		UBAP2L	2.87							PFN2	2.01
		UBB	1.24							PKM2	1.29
		UBE2D3	4.14							PLD3	1.03
		UBE2Q1	1.09							PNISR	3.18
		VDAC2	1.7							PNN	1.29
		VIM	16.93							PPM1B	1
		WAC	1.01							PPP2CA	1.03
		WDR26	1.17							PPP2R5C	1.39
		WHSC1L1	1.2							PRDX1	4.02
		WSB1	1.93							PRRX1	1.98
		WTAP	1.28							PSMA6	1.18
		YBX1	10.01							PSMD11	1.8
		YPEL3	3.3							PSMD14	1.3
		YTHDF2	1.45							PTGES3	2.11
		YWHAE	9.19							PTMA	2.07
		YWHAZ	2.43							PTN	1.12
		YY1	1.6							PUM1	2.36
		ZBTB20	2.1							PUM2	1.05
		ZEB2	2.27							RAB1A	6.08
		ZFP36L1	4.59							RAB5C	1.23
		ZNF207	2.07							RAP1B	2.38
		ZNF385A	1.15							RBM39	3.49
										RBMX	1.31
										REXO2	1.45
										RHOA	1.49
										RMRP	16.05
										RNU6ATAC	118.17
										RPL11	17.67
										RPL18	2.81
										RPL21P28	6.06
										RPL3	1.32
										RPL4	1.26
										RPL41	1.76
										RPL7	4.89
										RPL7A	1.48
										RPLP0	5.42
										RPPH1	577.03
										RPS11	1.36
										RPS12	1.19
										RPS15A	2.35
										RPS16	2.83
										RPS19	4.7
										RPS3	2.29
										RPS3A	3.9
										RUNX1	2.38
										S100A9	2.11
										SARS	2.31
										SAT1	4.17
										SCARNA10	5.58
										SCARNA16	1.79
										SCARNA2	5.22
										SEC11A	1.71
										SEMA3C	1.27
										SERF2	5.11
										SET	1.19
										SF1	1.83
										SF3B1	7.98
										SF3B14	2.1
										SFRP4	8.47
										SH3BGRL3	1.27
										SNORA11B	19.99
										SNORA23	1.72
										SNORA24	14.79
										SNORA81	2.19
										SNORD10	5.76
										SON	1.69
										SRSF1	1.56
										SRSF10	2.44
										SRSF2	1.23
										SRSF5	1.59
										STK38	1.63
										SUMO2	4.54
										SYNCRIP	1.39
										TAF10	1.64
										TAF9	1.33
										TALDO1	1.12
										TCF7L2	2.4
										THRA	1.11
										TMSB4X	8.22
										TNRC6A	1.19
										TOB1	1.73
										TPM1	4.75
										TPM4	2.81
										TPT1	35.73
										TRIM8	2.03
										TRPC4AP	1.18
										TUBA1A	4.5
										TUBB	1.45
										TUBB3	1.17
										UBAP2L	3.36
										UBB	3.49
										UBE2D2	1.46
										UBE2D3	5.44
										UBE2Q1	2.02
										UBE2V1	1.09
										VDAC2	1.64
										VIM	22.11
										WAC	1.31
										WDR26	1.08
										WSB1	1.95
										WTAP	1.35
										YBX1	11.42
										YPEL3	2.33
										YTHDF2	1.39
										YWHAE	10.54
										YWHAQ	1.04
										YWHAZ	3
										YY1	1.33
										ZBTB20	1.99
										ZEB2	2.07
										ZFP36L1	3.04
										ZNF207	1.38
