# Supplementary material for: An HDAC9-MALAT1-BRG1 complex mediates smooth muscle dysfunction in thoracic aortic aneurysm
Source: Nat Commun. 2018 Mar 8;9:1009. doi: 10.1038/s41467-018-03394-7 (PMC5843596; doi:10.1038/s41467-018-03394-7)
Supplement: Supplementary file 6 — Supplementary Data 4 [file 41467_2018_3394_MOESM6_ESM.xlsx]

## Sheet: Venn diagram
Wt	TGFR2G357W	ACTA2R179H
ACTB	ACTB	ACTA2
ACTG1	ACTG1	ACTB
ACTN4	ACTN4	ACTG1
ACTR3	ACTR3	ACTN4
AHNAK	AHNAK	ACTR3
ANKRD17	ARGLU1	AHNAK
ARGLU1	ARPC2	AIDA
ARPC2	ARRDC3	ARGLU1
ARRDC3	BTF3	ARPC2
BCL6	BZW1	ARPC3
BTF3	CALM2	ARRDC3
BZW1	CALU	ATP2B1
CALM2	CCNI	BAX
CALU	CDH13	BCL6
CAPRIN1	CEBPB	BTF3
CDC42	CEBPD	BZW1
CDH13	CHMP2A	CALM2
CEBPB	CITED2	CALU
CEBPD	COL1A1	CAPRIN1
CHMP2A	COL1A2	CCNI
CITED2	CSDE1	CDC42
CLK1	CSNK1A1	CDH13
CLTA	CTNNB1	CDH2
COL1A1	CTSK	CEBPB
COL1A2	DDX17	CEBPD
CSDE1	DDX3X	CFL1
CSNK1A1	DDX5	CHTOP
CTNNB1	DYNLL1	CLIC1
CTSK	EEF1A1	CLTA
DDX17	EFEMP1	CNOT2
DDX3X	EIF1	COL1A1
DDX5	EIF1B	COL1A2
DHX15	EIF4A2	CSDE1
DYNLL1	EIF4G2	CSNK1A1
EEF1A1	ENSA	CTNNB1
EFEMP1	FBN1	CTSK
EIF1	FMOD	DCN
EIF1B	FN1	DDX17
EIF3E	GNAS	DDX39B
EIF4A2	GNB2	DDX3X
EIF4G2	GSN	DDX5
EIF5A	H3F3AP4	DYNLL1
EWSR1	HMGN2	EEF1A1
FBN1	HNRNPA2B1	EFEMP1
FBXO11	HNRNPC	EIF1
FMOD	HNRNPD	EIF1B
FN1	HNRNPH1	EIF3E
GABARAPL2	HNRNPK	EIF4A2
GNAS	HNRNPL	EIF4B
GSN	HNRNPM	EIF4G2
H3F3AP4	HNRNPU	EIF5A
H3F3B	IGFBP7	FBN1
HGF	KCNK12	FBXO11
HMGN2	KCNMA1	FMOD
HNRNPA2B1	LDB1	FN1
HNRNPA3	LRP1	FTH1
HNRNPC	MALAT1	FYN
HNRNPD	MATR3	GNAS
HNRNPH1	MAX	GNB2
HNRNPH3	MBNL1	GSN
HNRNPK	MEIS1	H2AFZ
HNRNPL	MIF	H3F3AP4
HNRNPM	MTCH1	H3F3B
HNRNPU	MTRNR2L6	HIF1A
HNRNPUL2-BSCL2	MYH9	HMGN2
HOXA5	MYL6	HNRNPA2B1
IGFBP7	NFIB	HNRNPA3
KCNK12	NFIX	HNRNPC
KCNMA1	OST4	HNRNPD
KHDRBS1	PABPC1	HNRNPH1
LMNA	PBX3	HNRNPL
LRP1	PCBP1	HNRNPM
LUC7L3	PCBP2	HNRNPR
LUST	PCOLCE	HNRNPU
MALAT1	PFN1	HNRNPUL2-BSCL2
MAT2A	PFN2	HOXC6
MATR3	PRDX1	IGFBP7
MAZ	PSMD11	KCNK12
MBNL1	PTGES3	KCNMA1
MEIS1	PUM1	KHDRBS1
MIF	RAB1A	LAPTM4A
MTRNR2L6	RBM39	LDB1
MYH9	RBPMS	LDHB
MYL6	RNU6ATAC	LRP1
NFIB	RPL11	MALAT1
NFIX	RPL21P28	MATR3
NONO	RPL7	MAX
NOVA1	RPLP0	MAZ
OAZ1	RPS15A	MBNL1
OSR1	RPS16	MEIS1
PABPC1	RPS19	MIF
PABPN1	RPS3	MTCH1
PAPOLA	RPS3A	MTRNR2L6
PBX3	SAT1	MYH9
PCBP1	SERF2	MYL6
PCBP2	SF1	NAP1L1
PCOLCE	SF3B1	NFIB
PFN1	SFRP4	NFIX
PFN2	SMAD4	NONO
PNISR	SNORA50	NOVA1
PRDX1	SUMO2	NPEPPS
PRRX1	TCF7L2	NRBP1
PSME1	THRA	OAZ1
PTGES3	TMSB4X	OAZ2
PTMA	TOB1	OST4
PUM1	TPM1	PABPC1
RAB1A	TPM4	PAPOLA
RAP1B	TPT1	PBX3
RBM39	TRIM8	PCBP1
RBPMS	TUBA1A	PCBP2
RBX1	TUBB3	PCOLCE
RMRP	UBAP2L	PFN1
RNU6ATAC	UBB	PFN2
RPL11	UBE2D3	PKM2
RPL18	UBE2Q1	PNISR
RPL21P28	VIM	PRDX1
RPL24	YBX1	PRRX1
RPL7	YPEL3	PSMA6
RPLP0	YWHAE	PSMD11
RPPH1	YWHAZ	PTGES3
RPS15A	ZBTB20	PTMA
RPS16	ZEB2	PTN
RPS19	ZFP36L1	PUM1
LDB1		HNRNPK
RPS3		RAB1A
RPS3A		RAB5C
RUNX1		RAP1B
SAT1		RBM39
SCARNA1		RHOA
SEC11A		RMRP
SERF2		RPL11
SET		RPL18
SF1		RPL21P28
SF3B1		RPL41
SF3B14		RPL7
SFRP4		RPLP0
SH3BGRL3		RPPH1
SMAD4		RPS15A
SNORA50		RPS16
SON		RPS19
SRSF1		RPS3
SRSF10		RPS3A
SUMO2		RUNX1
SYNCRIP		SARS
TCF7L2		SAT1
TMSB4X		SEC11A
TOB1		SEMA3C
TPM1		SERF2
TPM4		SET
TPT1		SF1
TRIM8		SF3B1
TUBA1A		SF3B14
TUBB3		SFRP4
UBAP2L		SH3BGRL3
UBB		SON
UBE2D3		SRSF10
VDAC2		STK38
VIM		SUMO2
WAC		SYNCRIP
WDR26		TALDO1
WSB1		TCF7L2
YBX1		TMSB4X
YPEL3		TOB1
YTHDF2		TPM1
YWHAE		TPM4
YWHAZ		TPT1
YY1		TRIM8
ZBTB20		TUBA1A
ZEB2		TUBB
ZFP36L1		UBAP2L
ZNF207		UBB
ZNF385A		UBE2D3
		UBE2Q1
		VDAC2
		VIM
		YBX1
		YPEL3
		YWHAE
		YWHAZ
		YY1
		ZBTB20
		ZEB2
		ZFP36L1
		ZNF207

## Sheet: 107_genes
Supplementary Data File 4. - Ingenuity Pathway anlaysis of genes from CLIP-Seq (Figure 3)
	Wt_IP:HDAC9	TGFR2G357W_IP:HDAC9	ACTA2R179H_IP:HDAC9	Wt_IP:BRG1	TGFR2G357W_IP:BRG1	ACTA2R179H_IP:BRG1
Gene ID	FPKM	FPKM	FPKM	FPKM	FPKM	FPKM
ACTB	1.62	2.53	2.34	2.05	1.25	2.4
ACTG1	5.06	5.18	4.79	3.51	3.51	4.66
ACTN4	1.67	1.72	1.71	1.44	1.45	1.9
ACTR3	1.46	1.95	2.21	1.84	1.23	1.92
AHNAK	6.36	4.86	6.71	5.99	4.37	5.48
ARGLU1	2.09	1.03	1.93	4.82	4.87	2.75
ARPC2	3.98	3.28	4.24	2.86	1.96	4.29
ARRDC3	2.12	1.62	1.4	1.67	1.34	2.47
BTF3	3.87	3.79	5.2	4.48	2.18	4.79
BZW1	2.63	2.1	2.51	1.13	1.22	2.29
CALM2	7.95	7.09	7.99	6.7	3.34	6.9
CALU	1.1	1.6	1.34	1.14	1.16	1.74
CDH13	6.32	6.77	7.9	5.82	4.71	9.1
CEBPB	4.9	3.87	4.33	5.56	2.45	4.73
CEBPD	1.55	2.32	1.98	1.74	1.72	2.29
COL1A1	20.06	15.25	12.77	19.93	12.97	14.24
COL1A2	5.03	3.61	3.35	5.39	2.65	3.92
CSDE1	3.06	2.73	3.81	2.01	1.91	3.11
CSNK1A1	1.49	1.13	1.57	1.64	1.47	2.43
CTNNB1	2.03	1.62	1.89	1.88	1.11	1.81
CTSK	6.04	6.78	8.59	4.32	4.06	9.18
DDX17	2.26	1.06	1.71	3.07	2.32	3.37
DDX3X	2.48	1.34	2.31	3.1	3.27	2.79
DDX5	1.96	1.05	1.89	2.13	2.11	2.56
DYNLL1	7.02	5.85	4.45	4.32	3.37	6.73
EEF1A1	3.24	2.8	3.47	2.42	1.36	4.9
EFEMP1	3.52	2.92	2.96	2.9	2.18	2.77
EIF1	6.42	5.12	7.31	4.71	3.59	6.07
EIF1B	4.47	3.17	2.13	1.5	2.05	2.77
EIF4A2	6.65	2.98	5.61	5.04	4.04	5.95
EIF4G2	14.64	12.21	15.02	11.96	7.46	14.65
FBN1	1.98	1.39	1.98	2.14	1.24	2.6
FMOD	8.4	8.1	9.54	8.65	6.86	9.67
FN1	3.9	4.35	2.92	3.35	2.58	3.47
GNAS	10.96	11.07	10.74	7.86	6.03	9.23
GSN	3.27	4.07	3.04	2.84	2.49	3
H3F3AP4	17.88	14.13	13.15	11.14	7.23	10.19
HMGN2	2.49	1.55	2.05	1.67	1.22	2.05
HNRNPA2B1	4.1	1.97	3.15	5.46	4.04	5.37
HNRNPC	1.82	1.36	1.7	1.73	1.41	1.95
HNRNPD	2.31	1.45	1.76	2.54	1.54	2.33
HNRNPH1	5.08	2.86	4.45	7.3	6.06	6.35
HNRNPK	4.23	3.88	4.81	3.14	2.61	5.4
HNRNPL	1.98	1.4	1.46	1.7	1.3	1.66
HNRNPM	1.46	1.27	2.37	1.63	1.51	2.04
HNRNPU	1.47	1.29	1.54	1.66	1.59	2.34
IGFBP7	2.44	3.11	2.78	1.12	1.95	3.13
KCNK12	1.77	1.88	1.87	1.56	1.59	1.92
KCNMA1	1.92	1.22	1.84	2.1	1.7	2.47
LDB1	1.82	1.2	1.68	2.88	1.72	2.02
LRP1	4.03	3.22	3.14	3.45	2.39	3.73
MALAT1	4.003	8.7	5.893	14.07	9.74	20.52
MATR3	2	1.84	2.24	1.33	1.35	2.49
MBNL1	4.49	2.74	3.81	3.78	2.6	2.11
MEIS1	2.22	1.36	1.64	3.06	1.97	2.65
MIF	3.09	3.1	3.46
MTRNR2L6	14.35	10.5	11.43	10.47	13.88	1.73
MYH9	1.14	1.51	1.48	1	1.01	1.07
MYL6	5.36	8.06	11.85	4.1	4.07	4.13
NFIB	2.39	1.51	2.04	2.59	1.66	6.26
NFIX	3.66	2.6	3.24	3.08	2.11	5.55
PABPC1	11.38	10.86	12.55	8.37	7.5	8.05
PBX3	4.84	2.34	2.97	4.95	2.73	1.54
PCBP1	9.23	8.69	10.81	8.3	5.57	5.69
PCBP2	10.86	6.7	7.86	7.99	4.81	2.17
PCOLCE	1.4	2.07	1.31	1.9	1.98	1.66
PFN1	1.81	1.17	1.79	1.57	1.32	1.25
PFN2	1.76	1.43	2.1	1.32	1.54	2.01
PRDX1	3.79	2.76	3.88	2.13	1.96	4.02
PTGES3	1.73	1.71	1.91	1.27	1.21	2.11
PUM1	2.24	1.31	1.72	2.54	1.55	2.36
RAB1A	4.41	4.34	5.99	2.67	3.21	6.08
RBM39	2.58	1.3	1.59	2.88	3.1	3.49
RPL11	33.59	18.51	23.91	20.87	14.02	17.67
RPL21P28	9.49	6.18	6.5	6.18	4.3	6.06
RPL7	4.87	2.44	4.31	3.41	1.37	4.89
RPLP0	3.42	3.58	5.43	2.94	1.3	5.42
RPS15A	2.38	2.65	2.69	2.15	3.8	2.35
RPS16	3.8	4.54	4.89	5.53	3.79	2.83
RPS19	4.21	6.08	5.57	3.34	2.92	4.7
RPS3	3.02	3.29	3.25	2.61	1.48	2.29
RPS3A	6.2	2.65	5.52	3.82	2.58	3.9
SAT1	3.46	3.12	3.57	2.32	2.68	4.17
SERF2	8.3	6.65	6.48	6.47	4.92	5.11
SF1	1.76	1.52	1.48	2.1	1.22	1.83
SF3B1	5.98	2.67	3.26	5.25	7.4	7.98
SFRP4	12.32	11.42	8.73	9.32	7.31	8.47
SUMO2	4.19	5.49	4.31	4.61	2.09	4.54
TCF7L2	1.8	1.4	1.55	2.07	2.35	2.4
TMSB4X	7.95	6.1	10.73	8.06	4.47	8.22
TOB1	2.35	1.11	1.13	1.61	1.37	1.73
TPM1	2.99	3.34	4.34	5.72	7.25	4.75
TPM4	2.77	2.3	2.16	2.08	1.53	2.81
TPT1	57.3	38.47	49.89	34.63	21.79	35.73
TRIM8	1.45	1.25	1.45	2.09	1.07	2.03
TUBA1A	4.98	4.26	4.53	3.37	3.39	4.5
UBAP2L	2.29	1.82	3.08	2.87	2.05	3.36
UBB	4.01	2.34	3.36	1.24	1.51	3.49
UBE2D3	4.58	3.11	4.84	4.14	2.78	5.44
VIM	20.93	22.41	23.61	16.93	14.9	22.11
YBX1	11.78	12.11	13.11	10.01	8.56	11.42
YPEL3	2.33	3.22	3.99	3.3	2.36	2.33
YWHAE	10.86	10.27	11.66	9.19	6.01	10.54
YWHAZ	2.74	2.61	3.3	2.43	1.63	3
ZBTB20	1.58	1.41	1.87	2.1	1.36	1.99
ZEB2	2.24	1.27	1.41	2.27	1.52	2.07
ZFP36L1	2.99	1.74	2.1	4.59	2.15	3.04

## Sheet: 7_genes
Wt_IP:HDAC9		Wt_IP:BRG1		TGFR2G357W_IP:HDAC9				TGFR2G357W_IP:BRG1
Gene ID
MTCH1
OST4
PSMD11
CCNI
UBE2Q1
MAX
GNB2

## Sheet: 36_genes
ACTA2R179H_IP:HDAC9		ACTA2R179H_IP:BRG1
Gene ID
RAB5C
SEMA3C
HNRNPR
PTN
HIF1A
OAZ2
NPEPPS
LDHB
LAPTM4A
CDH2
FTH1
CFL1
STK38
FYN
CLIC1
EIF4B
HOXC6
CHTOP
RPL41
H2AFZ
PKM2
TUBB
SARS
TALDO1
NAP1L1
ATP2B1
NRBP1
DCN
RHOA
ACTA2
PSMA6
DDX39B
ARPC3
CNOT2

## Sheet: 24_genes
Wt_IP:HDAC9		Wt_IP:BRG1
Gene ID
SCARNA1
HOXA5
GABARAPL2
WSB1
HGF
OSR1
RBX1
EWSR1
PSME1
RPL24
ANKRD17
CLK1
LUST
DHX15
ZNF385A
WAC
LUC7L3
HNRNPH3
WDR26
SRSF1
MAT2A
PABPN1
LMNA
YTHDF2

## Sheet: 2_genes
TGFR2G357W_IP:HDAC9		TGFR2G357W_IP:BRG1
Gene ID
THRA
ENSA

## Sheet: 34_genes
Wt_IP:HDAC9		Wt_IP:BRG1		ACTA2R179H_IP:HDAC9		ACTA2R179H_IP:BRG1
Gene ID
YY1
PAPOLA
ZNF207
PNISR
FBXO11
RUNX1
SF3B14
VDAC2
KHDRBS1
SET
MAZ
OAZ1
RAP1B
H3F3B
NONO
SON
BCL6
CAPRIN1
CLTA
SYNCRIP
RPPH1
SH3BGRL3
RMRP
EIF5A
PTMA
CDC42
RPL18
SEC11A
SRSF10
HNRNPA3
PRRX1
HNRNPUL2-BSCL2
NOVA1

## Sheet: 7'_genes
TGFR2G357W_IP:HDAC9				TGFR2G357W_IP:BRG1	ACTA2R179H_IP:HDAC9		ACTA2R179H_IP:BRG1
Gene ID
TUBB3
SNORA50
SMAD4
RBPMS
CHMP2A
CITED2
RNU6ATAC

## Sheet: Gene annotation
Gene ID	Notes	Symbol	Entrez Gene Name	Location	Type(s)	Drug(s)
YWHAZ		YWHAZ	tyrosine 3-monooxygenase/tryptophan 5-monooxygenase activation protein, zeta	Cytoplasm	enzyme
UBE2D3		UBE2D3	ubiquitin conjugating enzyme E2D 3	Cytoplasm	enzyme
UBB		UBB	ubiquitin B	Cytoplasm	enzyme
SAT1		SAT1	spermidine/spermine N1-acetyltransferase 1	Cytoplasm	enzyme
RPS3		RPS3	ribosomal protein S3	Cytoplasm	enzyme
RAB1A		RAB1A	RAB1A, member RAS oncogene family	Cytoplasm	enzyme
PTGES3		PTGES3	prostaglandin E synthase 3	Cytoplasm	enzyme
PRDX1		PRDX1	peroxiredoxin 1	Cytoplasm	enzyme
MYH9		MYH9	myosin, heavy chain 9, non-muscle	Cytoplasm	enzyme
DDX3X		DDX3X	DEAD-box helicase 3, X-linked	Cytoplasm	enzyme
CSDE1		CSDE1	cold shock domain containing E1, RNA binding	Cytoplasm	enzyme
CSNK1A1		CSNK1A1	casein kinase 1, alpha 1	Cytoplasm	kinase
YWHAE		YWHAE	tyrosine 3-monooxygenase/tryptophan 5-monooxygenase activation protein, epsilon	Cytoplasm	other
VIM		VIM	vimentin	Cytoplasm	other
TUBA1A		TUBA1A	tubulin alpha 1a	Cytoplasm	other	epothilone B, colchicine/probenecid, larotaxel, eribulin, davunetide, vintafolide, milataxel, cevipabulin, gemcitabine/paclitaxel, docetaxel/prednisone, capecitabine/docetaxel, paclitaxel/trastuzumab, cyclophosphamide/prednisone/vincristine, docetaxel/hydrocortisone, cyclophosphamide/docetaxel, gemcitabine/vinorelbine, cyclophosphamide/daunorubicin/imatinib/prednisone/vincristine, cyclophosphamid…
TPT1		TPT1	tumor protein, translationally-controlled 1	Cytoplasm	other
TPM4		TPM4	tropomyosin 4	Cytoplasm	other
TPM1		TPM1	tropomyosin 1 (alpha)	Cytoplasm	other
TMSB4X		TMSB10/TMSB4X	thymosin beta 10	Cytoplasm	other
RPS19		RPS19	ribosomal protein S19	Cytoplasm	other
RPS16		RPS16	ribosomal protein S16	Cytoplasm	other
RPS15A		RPS15A	ribosomal protein S15a	Cytoplasm	other
RPLP0		RPLP0	ribosomal protein, large, P0	Cytoplasm	other
RPL11		RPL11	ribosomal protein L11	Cytoplasm	other
PUM1		PUM1	pumilio RNA binding family member 1	Cytoplasm	other
PSMD11		PSMD11	proteasome 26S subunit, non-ATPase 11	Cytoplasm	other
PFN2		PFN2	profilin 2	Cytoplasm	other
PFN1		PFN1	profilin 1	Cytoplasm	other
MYL6		MYL6	myosin light chain 6	Cytoplasm	other
MTCH1		MTCH1	mitochondrial carrier 1	Cytoplasm	other
DYNLL1		DYNLL1	dynein, light chain, LC8-type 1	Cytoplasm	other
CALU		CALU	calumenin	Cytoplasm	other
CALM2		CALM1 (includes others)	calmodulin 1 (phosphorylase kinase, delta)	Cytoplasm	other
ARPC2		ARPC2	actin related protein 2/3 complex subunit 2	Cytoplasm	other
ACTG1		ACTG1	actin gamma 1	Cytoplasm	other
ACTB		ACTB	actin, beta	Cytoplasm	other
CTSK		CTSK	cathepsin K	Cytoplasm	peptidase	cathepsin K inhibitor
ACTN4		ACTN4	actinin, alpha 4	Cytoplasm	transcription regulator
PABPC1		PABPC1	poly(A) binding protein, cytoplasmic 1	Cytoplasm	translation regulator
EIF4G2		EIF4G2	eukaryotic translation initiation factor 4 gamma, 2	Cytoplasm	translation regulator
EIF4A2		EIF4A2	eukaryotic translation initiation factor 4A2	Cytoplasm	translation regulator
EIF1B		EIF1B	eukaryotic translation initiation factor 1B	Cytoplasm	translation regulator
EIF1		EIF1	eukaryotic translation initiation factor 1	Cytoplasm	translation regulator
EEF1A1		EEF1A1	eukaryotic translation elongation factor 1 alpha 1	Cytoplasm	translation regulator
BZW1		BZW1	basic leucine zipper and W2 domains 1	Cytoplasm	translation regulator
MIF		MIF	macrophage migration inhibitory factor (glycosylation-inhibiting factor)	Extracellular Space	cytokine
FN1		FN1	fibronectin 1	Extracellular Space	enzyme	ocriplasmin, L19-IL2 monoclonal antibody-cytokine fusion protein
EFEMP1		EFEMP1	EGF containing fibulin-like extracellular matrix protein 1	Extracellular Space	enzyme
PCOLCE		PCOLCE	procollagen C-endopeptidase enhancer	Extracellular Space	other
GSN		GSN	gelsolin	Extracellular Space	other
FMOD		FMOD	fibromodulin	Extracellular Space	other
FBN1		FBN1	fibrillin 1	Extracellular Space	other
COL1A2		COL1A2	collagen, type I, alpha 2	Extracellular Space	other	collagenase clostridium histolyticum
COL1A1		COL1A1	collagen, type I, alpha 1	Extracellular Space	other	collagenase clostridium histolyticum
IGFBP7		IGFBP7	insulin like growth factor binding protein 7	Extracellular Space	transporter
SUMO2		SUMO2	small ubiquitin-like modifier 2	Nucleus	enzyme
DDX5		DDX5	DEAD-box helicase 5	Nucleus	enzyme
DDX17		DDX17	DEAD-box helicase 17	Nucleus	enzyme
TRIM8		TRIM8	tripartite motif containing 8	Nucleus	other
SF3B1		SF3B1	splicing factor 3b subunit 1	Nucleus	other
RPS3A		RPS3A	ribosomal protein S3A	Nucleus	other
PCBP2		PCBP2	poly(rC) binding protein 2	Nucleus	other
MBNL1		MBNL1	muscleblind like splicing regulator 1	Nucleus	other
MATR3		MATR3	matrin 3	Nucleus	other
MALAT1		MALAT1	metastasis associated lung adenocarcinoma transcript 1 (non-protein coding)	Nucleus	other
HNRNPM		HNRNPM	heterogeneous nuclear ribonucleoprotein M	Nucleus	other
HNRNPL		HNRNPL	heterogeneous nuclear ribonucleoprotein L	Nucleus	other
HNRNPH1		HNRNPH1	heterogeneous nuclear ribonucleoprotein H1 (H)	Nucleus	other
HNRNPC		HNRNPC	heterogeneous nuclear ribonucleoprotein C (C1/C2)	Nucleus	other
HNRNPA2B1		HNRNPA2B1	heterogeneous nuclear ribonucleoprotein A2/B1	Nucleus	other
HMGN2		HMGN2	high mobility group nucleosomal binding domain 2	Nucleus	other
AHNAK		AHNAK	AHNAK nucleoprotein	Nucleus	other
ZFP36L1		ZFP36L1	ZFP36 ring finger protein-like 1	Nucleus	transcription regulator
ZEB2		ZEB2	zinc finger E-box binding homeobox 2	Nucleus	transcription regulator
ZBTB20		ZBTB20	zinc finger and BTB domain containing 20	Nucleus	transcription regulator
YBX1		YBX1	Y-box binding protein 1	Nucleus	transcription regulator
TOB1		TOB1	transducer of ERBB2, 1	Nucleus	transcription regulator
TCF7L2		TCF7L2	transcription factor 7-like 2 (T-cell specific, HMG-box)	Nucleus	transcription regulator
SF1		SF1	splicing factor 1	Nucleus	transcription regulator
RPL7		RPL7	ribosomal protein L7	Nucleus	transcription regulator
RBM39		RBM39	RNA binding motif protein 39	Nucleus	transcription regulator
PBX3		PBX3	pre-B-cell leukemia homeobox 3	Nucleus	transcription regulator
NFIX		NFIX	nuclear factor I/X (CCAAT-binding transcription factor)	Nucleus	transcription regulator
NFIB		NFIB	nuclear factor I/B	Nucleus	transcription regulator
MEIS1		MEIS1	Meis homeobox 1	Nucleus	transcription regulator
MAX		MAX	MYC associated factor X	Nucleus	transcription regulator
LDB1		LDB1	LIM domain binding 1	Nucleus	transcription regulator
HNRNPK		HNRNPK	heterogeneous nuclear ribonucleoprotein K	Nucleus	transcription regulator
HNRNPD		HNRNPD	heterogeneous nuclear ribonucleoprotein D	Nucleus	transcription regulator
CTNNB1		CTNNB1	catenin beta 1	Nucleus	transcription regulator	PRI-724
CEBPD		CEBPD	CCAAT/enhancer binding protein delta	Nucleus	transcription regulator
CEBPB		CEBPB	CCAAT/enhancer binding protein beta	Nucleus	transcription regulator
BTF3		BTF3	basic transcription factor 3	Nucleus	transcription regulator
PCBP1		PCBP1	poly(rC) binding protein 1	Nucleus	translation regulator
HNRNPU		HNRNPU	heterogeneous nuclear ribonucleoprotein U (scaffold attachment factor A)	Nucleus	transporter
UBE2Q1		UBE2Q1	ubiquitin conjugating enzyme E2Q family member 1	Other	enzyme
YPEL3		YPEL3	yippee like 3	Other	other
UBAP2L		UBAP2L	ubiquitin associated protein 2 like	Other	other
SERF2		SERF2	small EDRK-rich factor 2	Other	other
RPL21P28		RPL21P28	ribosomal protein L21 pseudogene 28	Other	other
OST4		OST4	oligosaccharyltransferase complex subunit 4 (non-catalytic)	Other	other
MTRNR2L6		MTRNR2L6	MT-RNR2-like 6	Other	other
H3F3AP4		H3F3AP4	H3 histone, family 3A, pseudogene 4	Other	other
CCNI		CCNI	cyclin I	Other	other
ARGLU1		ARGLU1	arginine and glutamate rich 1	Other	other
GNB2		GNB2	guanine nucleotide binding protein (G protein), beta polypeptide 2	Plasma Membrane	enzyme
GNAS		GNAS	GNAS complex locus	Plasma Membrane	enzyme
KCNMA1		KCNMA1	potassium channel, calcium activated large conductance subfamily M alpha, member 1	Plasma Membrane	ion channel	tedisamil, cromolyn
KCNK12		KCNK12	potassium channel, two pore domain subfamily K, member 12	Plasma Membrane	ion channel
CDH13		CDH13	cadherin 13	Plasma Membrane	other
ARRDC3		ARRDC3	arrestin domain containing 3	Plasma Membrane	other
ACTR3		ACTR3	ARP3 actin-related protein 3 homolog (yeast)	Plasma Membrane	other
SFRP4		SFRP4	secreted frizzled-related protein 4	Plasma Membrane	transmembrane receptor
LRP1		LRP1	LDL receptor related protein 1	Plasma Membrane	transmembrane receptor	paclitaxel-angiopep-2 conjugate
