# Supplementary material for: An HDAC9-MALAT1-BRG1 complex mediates smooth muscle dysfunction in thoracic aortic aneurysm
Source: Nat Commun. 2018 Mar 8;9:1009. doi: 10.1038/s41467-018-03394-7 (PMC5843596; doi:10.1038/s41467-018-03394-7)
Supplement: Supplementary file 7 — Supplementary Data 5 [file 41467_2018_3394_MOESM7_ESM.xlsx]

## Sheet: Sheet1
Supplementary Data File 5. - Prediction of MALAT1-interacting proteins with RPISeq
RNA-protein interaction prediction (RPISeq)
MALAT1-protein	RF Classifier	SVM Classifier
HDAC9	0.9	0.98
BRG1	0.85	0.99
EZH2	0.85	0.95
MEF2C	0.85	0.95
HDAC4	0.85	0.98
MYOCD	0.8	0.98
HDAC7	0.8	0.98
HDAC5	0.8	0.98
HDAC2	0.8	0.98
SMAD3	0.8	0.97
EED	0.75	0.9
HDAC1	0.7	0.98
HDAC3	0.7	0.9
