# Supplementary material for: An HDAC9-MALAT1-BRG1 complex mediates smooth muscle dysfunction in thoracic aortic aneurysm
Source: Nat Commun. 2018 Mar 8;9:1009. doi: 10.1038/s41467-018-03394-7 (PMC5843596; doi:10.1038/s41467-018-03394-7)
Supplement: Supplementary file 8 — Supplementary Data 6 [file 41467_2018_3394_MOESM8_ESM.xlsx]

## Sheet: Malat mice
Supplementary Data File 6. - Mouse echo data
ID	Genotype	Sex	DOB	ASCAO @ 4m	ASCAO @ 6m	Growth Rate		Aortic Root @ 4m	Aortic Root @ 6m	Aortic Root Growth Rate
2781	MalatI -/-	F	2015-07-16	1.41	1.42	-0.0025		1.73	1.71	-0.005
2909	MalatI -/-	M	2015-09-23	1.3	1.3	0		1.59	1.68	0.0225
2910	MalatI -/-	M	2015-09-23	1.33	1.3	0.0075		1.63	1.72	0.0225
2981	MalatI -/-	F	2015-10-27	1.62	1.52	0.025		1.62	1.77	0.0375
2982	MalatI -/-	F	2015-10-27	1.36	1.32	0.01		1.72	1.73	0.0025
2983	MalatI -/-	F	2015-10-27	1.36	1.31	0.0125		1.74	1.77	0.0075
2055	MalatI -/-	M	2015-11-09	1.35	1.24	0.0275		1.63	1.64	0.0025
2057	MalatI -/-	M	2015-11-09	1.49	1.45	0.01		1.81	1.88	0.0175
2059	MalatI -/-	M	2015-11-09	1.42	1.47	-0.0125		1.7	1.81	0.0275
2060	MalatI -/-	M	2015-11-09	1.39	1.44	-0.0125		1.66	1.62	-0.01
2062	MalatI -/-	F	2015-11-09	1.22	1.08	0.035		1.68	1.66	-0.005
2063	MalatI -/-	F	2015-11-09	1.28	1.33	-0.0125		1.6	1.68	0.02
2091	MalatI -/-	M	2015-11-25	1.38	1.57	-0.0475		1.68	1.84	0.04
A634 (2095)	MalatI -/-	F	2015-11-25	1.24	1.24	0		1.75	1.77	0.005
2327	MalatI -/-	F	2015-12-10	1.37	1.25	0.03		1.74	1.85	0.0275
2362 (2328)	MalatI -/-	F	2015-12-25	1.13	1.29	-0.04		1.67	1.69	0.005
2329	MalatI -/-	F	2016-01-09	1.33	1.29	0.01		1.69	1.66	-0.0075
2330	MalatI -/-	F	2016-01-24	1.28	1.26	0.005		1.73	1.62	-0.0275
2780	MalatI-/- Fbn	F	2016-07-16	1.54	1.61	-0.0175		1.93	2.05	0.03
2784	MalatI-/- Fbn	M	2016-07-16	1.43	1.43	0		1.97	2.07	0.025
2785	MalatI-/- Fbn	M	2016-07-16	1.33	1.4	-0.0175		1.89	1.98	0.0225
2911	MalatI-/- Fbn	M	2016-09-23	1.52	1.63	-0.0275		2.04	2.07	0.0075
2914	MalatI-/- Fbn	F	2016-09-23	1.27	1.21	0.015		1.84	1.97	0.0325
2915	MalatI-/- Fbn	F	2016-09-23	1.43	1.5	-0.0175		1.93	2.05	0.03
2980	MalatI-/- Fbn	F	2015-10-27	1.37	1.4	-0.0075		2.08	2.2	0.03
2984	MalatI-/- Fbn	M	2015-10-27	1.39	1.36	0.0075		2.14	2.27	0.0325
2985	MalatI-/- Fbn	M	2015-10-27	1.33	1.4	-0.0175		2.02	2.06	0.01
2053	MalatI-/- Fbn	M	2015-11-09	1.51	1.61	-0.025		1.98	1.99	0.0025
2054	MalatI-/- Fbn	M	2015-11-09	1.47	1.44	0.0075		1.98	1.99	0.0025
2056	MalatI-/- Fbn	M	2015-11-09	1.39	1.48	-0.0225		2.11	2.14	0.0075
2058	MalatI-/- Fbn	M	2015-11-09	1.75	1.68	0.0175		2.01	1.81	-0.05
2090	MalatI-/- Fbn	M	2015-11-25	1.53	1.55	-0.005		1.94	2.01	0.0175
2092	MalatI-/- Fbn	M	2015-11-25	1.45	1.34	0.0275		1.94	2	0.015
2093	MalatI-/- Fbn	F	2015-11-25	1.43	1.37	0.015		2.07	2.23	0.04
2094	MalatI-/- Fbn	F	2015-11-25	1.27	1.33	-0.015		2.16	2.23	0.0175
2331	MalatI-/- Fbn	F	2015-12-10	1.29	1.31	-0.005		2	2.03	0.0075
2332	MalatI-/- Fbn	F	2015-12-10	1.33	1.29	0.01		1.92	2.06	0.035

## Sheet: HDAC9 mice
ID	Genotype	Sex	DOB	ASCAO @ 4m	ASCAO @ 6m	ASCAO Growth Rate		Aortic Root @ 4m	Aortic Root @ 6m	Aortic Root Growth Rate
2936	HDAC9 fl/fl Fbn t-cre	F	2015-10-13	1.32	1.38	0.015		1.81	1.85	0.01
2937	HDAC9 fl/fl Fbn t-cre	F	2015-10-13	1.61	1.42	-0.0475		1.95	2	0.0125
2963	HDAC9 fl/fl Fbn t-cre	M	2015-10-21	1.61	1.52	-0.0225		2.08	2.03	-0.0125
2347	HDAC9 fl/fl Fbn t-cre	M	2015-12-19	1.34	1.37	0.0075		2.12	2.07	-0.0125
A691 (2354)	HDAC9 fl/fl Fbn t-cre	M	2015-12-23	1.51	1.54	0.0075		2.02	2.09	0.0175
2356	HDAC9 fl/fl Fbn t-cre	M	2015-12-23	1.64	1.76	0.03		2.12	2.17	0.0125
2367	HDAC9 fl/fl Fbn t-cre	F	2015-01-02	1.32	1.33	0.0025		2.14	2.09	-0.0125
2363	HDAC9 fl/fl Fbn t-cre	F	2015-01-02	1.35	1.39	0.01		1.98	2.03	0.0125
A628	HDAC9 fl/fl Fbn t-cre	F	2016-02-25	1.47	1.5	0.0075		1.99	2	0.0025
A612	HDAC9 fl/fl Fbn t-cre	F	2016-02-16	1.38	1.37	-0.0025		1.99	2	0.0025
A615	HDAC9 fl/fl Fbn t-cre	F	2016-02-16	1.37	1.64	0.0675		2.19	2.21	0.005
A619	HDAC9 fl/fl Fbn t-cre	M	2016-02-24	1.42	1.53	0.0275		2.07	2.12	0.0125
A624	HDAC9 fl/fl Fbn t-cre	F	2016-02-24	1.52	1.52	0		1.95	2.04	0.0225
A693 (A623)	HDAC9 fl/fl Fbn t-cre	F	2016-02-24	1.67	1.51	-0.04		2.08	1.95	-0.0325
A664	HDAC9 fl/fl Fbn t-cre	F	2016-03-04	1.5	1.51	0.0025		2.25	2.52	0.0675
2890	HDAC9 fl/fl cre	F	2015-08-26	1.38	1.37	-0.0025		1.87667	2.01667	0.035
2938	HDAC9 fl/fl cre	M	2015-10-13	1.41	1.5	0.0225		1.74333	1.66333	-0.02
2939	HDAC9 fl/fl cre	M	2015-10-13	1.35	1.4	0.0125		1.73667	1.77333	0.00916667
2941	HDAC9 fl/fl cre	M	2015-10-13	1.4	1.5	0.025		1.59	1.70333	0.0283333
2966	HDAC9 fl/fl cre	F	2015-10-21	1.39	1.35	-0.01		1.77	1.72667	-0.0108333
2348	HDAC9 fl/fl cre	F	2015-12-19	1.3	1.3	0		1.65333	1.61667	-0.00916667
2350	HDAC9 fl/fl cre	F	2015-12-19	1.26	1.29	0.0075		1.69	1.79333	0.0258333
2352	HDAC9 fl/fl cre	M	2015-12-19	1.45	1.39	-0.015		1.93333	2.24	0.0766667
A610	HDAC9 fl/fl cre	F	2016-02-16	1.14	1.42	0.07		1.72	1.81	0.0225
A613	HDAC9 fl/fl cre	F	2016-02-16	1.24	1.25	0.0025		1.63667	1.75	0.0283333
A692	HDAC9 fl/fl cre	M	2016-02-25	1.38	1.55	0.0425		1.75667	1.79	0.00833333
A630	HDAC9 fl/fl cre	F	2016-02-25	1.32	1.32	0		1.66333	1.71	0.0116667
A662	HDAC9 fl/fl cre	F	2016-03-04	1.48	1.37	-0.0275		1.79333	1.79	-0.000833333
A696	HDAC9 fl/fl cre	F	2016-03-04	1.36	1.41	0.0125		1.84	1.88	0.01
A674	HDAC9 fl/fl cre	M	2016-03-21	1.54	1.46	-0.02		1.95667	1.86	-0.0241667
A713	HDAC9 fl/fl cre	F	2016-04-12	1.47		-0.3675		1.59667		-0.399167
A711	HDAC9 fl/fl cre	F	2016-04-12	1.39		-0.3475		1.95		-0.4875

## Sheet: Fbn mice
ID	Genotype	Sex	DOB	ASCAO @ 4m	ASCAO @ 6m	Growth Rate		Aortic Root @ 4m	Aortic Root @ 6m	Aortic Root Growth Rate
2725	Fbn	F	2015-05-24	No data	2.34	N/A		No data	2.27	N/A
2775	Fbn	M	2015-07-04	1.58	1.74	0.08		2.29	2.43	0.07
2791	Fbn	M	2015-07-13	1.82	1.89	0.035		2.1	2.16	0.03
2830	Fbn	M	2015-07-31	1.43	1.8	0.185		2.09	2.23	0.07
2836	Fbn	F	2015-07-31	1.18	1.19	0.005		1.74	1.81	0.035
2838	Fbn	M	2015-07-31	1.32	1.67	0.175		2	2.13	0.065
2842	Fbn	F	2015-08-10	1.5	1.47	-0.015		2.07	2.12	0.025
2844	Fbn	M	2015-08-10	1.84	2.2	0.18		2.31	2.44	0.065
2847	Fbn	F	2015-08-10	1.35	1.45	0.05		1.95	2.11	0.08
2028	Fbn	F	2015-11-04	1.39	1.33	-0.03		2.03	2.12	0.045
2030	Fbn	M	2015-11-04	1.62	1.62	0		2.07	2.27	0.1
2031	Fbn	M	2015-11-04	1.61	1.83	0.11		2.05	2.28	0.115
2069	Fbn	F	2015-11-14	1.38	1.32	-0.03		1.98	2.18	0.1
A616	Fbn	M	2016-01-09	1.7	2.26	0.28		2.01	2.24	0.115
A618	Fbn	M	2016-01-09	1.86	1.98	0.06		2.13	2.38	0.125
2392	Fbn	F	2016-02-01	1.77	1.85	0.04		2.27	2.25	-0.01
2393	Fbn	F	2016-02-01	1.69	1.62	-0.035		2.15	2.33	0.09
2395	Fbn	M	2016-02-01	1.39	2.01	0.31		2.04	2.3	0.13
A687	Fbn	M	2016-03-31	2.97	3.87	0.45		2.62	2.97	0.175
A688	Fbn	F	2016-03-31	1.6	1.49	-0.055		2.43	2.44	0.005
A875 (A680)	Fbn	M	2016-03-25	2.45	2.63	0.09		2.83	3.01	0.09
A683	Fbn	F	2016-03-25	1.33	1.36	0.015		2.09	2.12	0.015
A644	Fbn	F	2016-02-29	1.48	1.51	0.015		2.2	2.39	0.095
A643	Fbn	F	2016-02-29	1.44	1.41	-0.015		1.91	1.93	0.01
2777	Wt	F	2015-07-04	1.33	1.29	-0.02		1.64	1.72	0.04
2779	Wt	M	2015-07-04	1.56	1.43	-0.065		1.66	1.65	-0.005
2786	Wt	F	2015-07-13	1.37	1.29	-0.04		1.49	1.6	0.055
2788	Wt	M	2015-07-13	1.61	1.61	0		1.85	1.83	-0.01
2789	Wt	M	2015-07-13	1.35	1.35	0		1.59	1.62	0.015
2793	Wt	M	2015-07-13	1.47	1.58	0.055		1.79	1.85	0.03
2831	Wt	M	2015-07-31	1.28	1.45	0.085		1.72	1.75	0.015
2837	Wt	F	2015-07-31	1.24	1.14	-0.05		1.57	1.61	0.02
2839	Wt	M	2015-07-31	1.35	1.28	-0.035		1.76	1.81	0.025
2843	Wt	F	2015-08-10	1.31	1.33	0.01		1.92	1.84	-0.04
2845	Wt	M	2015-08-10	1.36	1.59	0.115		1.57	1.89	0.16
2846	Wt	M	2015-08-10	1.54	1.47	-0.035		1.8	1.96	0.08
2026	Wt	F	2015-11-04	1.31	1.25	-0.03		1.68	1.79	0.055
2027	Wt	F	2015-11-04	1.41	1.41	0		1.82	1.88	0.03
2029	Wt	F	2015-11-04	1.42	1.24	-0.09		1.75	1.75	0
A657	Wt	M	2016-02-01	1.37	1.44	0.035		1.74	1.75	0.005
A642	Wt	F	2016-02-29	1.27	1.42	0.075		1.85	1.89	0.02
A694	Wt	M	2016-02-29	1.41	1.3	-0.055		1.72	1.72	0
