# Supplementary material for: An HDAC9-MALAT1-BRG1 complex mediates smooth muscle dysfunction in thoracic aortic aneurysm
Source: Nat Commun. 2018 Mar 8;9:1009. doi: 10.1038/s41467-018-03394-7 (PMC5843596; doi:10.1038/s41467-018-03394-7)
Supplement: Supplementary file 9 — Supplementary Data 7 [file 41467_2018_3394_MOESM9_ESM.xlsx]

## Sheet: List of antibodies
Supplementary Data File 7.- Materials and Reagents - Antibodies
Ab name	Company	Cat. #	Sample	Application
BRG1	Abcam	ab110641	Cells, Tissue	WB (1:100), ChIP (5µg), RIP (5µg), IP (5µg), FISH-IF (1:50)
CFL1	Santa Cruz	sc-53934	Cells, Tissue	WB (1:50), IF (1:20)
CNN1	Abcam	ab46794	Cells, Tissue	WB (1:100), IF (1:50)
F-actin	Thermo	R37110	Cells, Tissue	IF (1:400)
H3K27me3	Abcam	mAbcam 6002	Cells, Tissue	WB (1:100), ChIP (5µg), IF (1:50)
HDAC1	Santa Cruz	sc-6298	Cells, Tissue	WB (1:50), IF (1:20)
HDAC2	Abcam	ab12169	Cells	WB(1:100), ChIP (5µg), IP (5µg)
HDAC3	Abcam	ab7030	Cells	WB(1:100), ChIP(5µg), IP (5µg)
HDAC4	Abcam	ab1437	Cells	WB(1:100), ChIP(5µg), IP (5µg)
HDAC5	Abcam	ab50001	Cells	WB(1:100), IP(5µg)
HDAC9	Abcam	ab59718	Cells, Tissue	WB (1:100), ChIP (5µg), RIP (5µg), IP(5µg), FISH-IF (1:50), Conjugation (6µg)
HDAC9	Santa Cruz	sc-398003	Tissue	IF (1:20), FISH-IF (1:20)
HDAC9	Santa Cruz	sc-28732	Tissue	IF (1:50)
MYH11	Abcam	ab53219	Cells	WB (1:1000)
pan-actin	Thermo	MA5-11869	Cells, Tissue	WB (1:50), IF (1:20)
PARP1	Santa Cruz	sc-365315	Cells	WB (1:100), ChIP (5µg) , IP (5µg)
PCNA	Abcam	ab29	Cells, Tissue	WB (1:100)
pERK1/2	Santa Cruz	sc-81492	Cells, Tissue	IF (1:20)
pSMAD2	Abcam	ab53100	Cells, Tissue	IF (1:50)
SC35	Abcam	ab11826	Cells	FISH-IF (1:50), IF (1:50)
SM22α	Abcam	ab14106	Cells, Tissue	WB(1:100) , IF (1:50)
SM22α	Abcam	ab10135	Cells, Tissue	IF (1:50)
SMAD3	Abcam	ab28379	Cells	WB (1:100)
SMTN1	Santa Cruz	sc-73042	Cells, Tissue	WB (1:50), IF(1:20)
TGFB2	Abcam	ab36495	Cells	WB (1:100)
V5	Santa Cruz	sc-271944	Cells	IF(1:20), WB (1:50)
V5	Santa Cruz	sc-83849	Cells	IF (1:20)
VCL	Abcam	ab18058	Cells, Tissue	WB (1:500), IF (1:50)
α-SMA	Abcam	ab5694	Cells, Tissue	WB (1:100), IF (1:50)
Ki67	Abcam	ab15580	Cells	IF (1:50)
PCNA	Abcam	ab29	Cells	IF (1:50)
EZH2	Abcam	ab186006	Cells	WB (1:100)
EZH2	Thermo	Clone: AC22	Cells	ChIP (5µg)
β-actin	Abcam	mAbcam 8226	Cells, Tissue	WB (1:1000)

## Sheet: List of primers
Supplementary Data File 7.- Materials and Reagents - Primers
Primer ID	F_primer	R_primer	Application	Specimen
ACTA2	AAAAGACAGCTACGTGGGTGA	GCCATGTTCTATCGGGTACTTC	QPCR	Human
ANRIL	TCTGATTCAACAGCAGAGATCAA	CAGCACACCTAACAGTGATGC	QPCR	Human
BRG1	GGGAGCTGGGCCTATTTCAG	CCTAGTCCGATGGGGAACACA	QPCR	Human
HDAC1	CTACTACGACGGGGATGTTGG	GAGTCATGCGGATTCGGTGAG	QPCR	Human
HDAC10	CAGTTCGACGCCATCTACTTC	CAAGCCCATTTTGCACAGCTC	QPCR	Human
HDAC11	ACCCAGACAGGAGGAACCATA	TGATGTCCGCATAGGCACAG	QPCR	Human
HDAC2	ATGGCGTACAGTCAAGGAGG	TGCGGATTCTATGAGGCTTCA	QPCR	Human
HDAC3	CCTGGCATTGACCCATAGCC	CTCTTGGTGAAGCCTTGCATA	QPCR	Human
HDAC4	GGCCCACCGGAATCTGAAC	GAACTCTGGTCAAGGGAACTG	QPCR	Human
HDAC5	TCTTGTCGAAGTCAAAGGAGC	GAGGGGAACTCTGGTCCAAAG	QPCR	Human
HDAC6	AAGAAGACCTAATCGTGGGACT	GCTGTGAACCAACATCAGCTC	QPCR	Human
HDAC7	GGCGGCCCTAGAAAGAACAG	CTTGGGCTTATAGCGCAGCTT	QPCR	Human
HDAC8	TCGCTGGTCCCGGTTTATATC	TACTGGCCCGTTTGGGGAT	QPCR	Human
HDAC9	AGTAGAGAGGCATCGCAGAGA	GGAGTGTCTTTCGTTGCTGAT	QPCR	Human
HDAC9/MITR	GATGGATTAGAGAAACACC	CAGTTGCAGAGCCAGGCTG	QPCR	Human
HDAC9_all	GAAGTCAGAAGTTCCTGTGG	GATTTGTTGCTGCTGCTGG	QPCR	Human
HDAC9_long	TCACTCACCTTTCCTTTTCTGC	CTAAATAGTCAAGGCCCTCAAG	QPCR	Human
HDAC9∆EX12	GAGCAGGCTGCTTTTATGCAAC	GTGACCAGATACTCTGTATTC	QPCR	Human
HDAC9∆EX7	GAATGTTTGAGGTGACAG	GTTTGGTGAACTGGGACCAG	QPCR	Human
HIF1A-AS1	AATGTGTTCCTTGCTCTT	GTATGTCTCAGTTATCTTCCT	QPCR	Human
HIST1H4A	GCGGAAAGGGTCTAGGTAAGG	GCCAGAAATACGCTTGACGC	QPCR	Human
HIST4H4	AAGGCGGTAAAGGTTTGGGTA	GGAAATTCGCTTAACCCCACC	QPCR	Human
HOTAIR	CAGTGGGGAACTCTGACTCG	GTGCCTGGTGCTCTCTTACC	QPCR	Human
HULC	TCATGATGGAATTGGAGCCTT	CTCTTCCTGGCTTGCAGATTG	QPCR	Human
KCNQ1ot1	GCATATCTGTCTTCCGTAT	CCTCTTCCTTCGTTCAAT	QPCR	Human
MALAT1	TAGGAAGACAGCAGCAGACAGG	TTGCTCGCTTGCTCCTCAGT	QPCR	Human
MAP4K3	AACCCCGGCTTCGATTTGTC	AACATTCCGTGCCTTGTAGAC	QPCR	Human
MEF2A	GGTCTGCCACCTCAGAACTTT	CCCTGGGTTAGTGTAGGACAA	QPCR	Human
MEF2B	GCCTCTTCCAGTATGCCAGCAC	CAGCGTCTGGGGTACCTC	QPCR	Human
MEF2C	GAACGTAACAGACAGGTGACAT	CGGCTCGTTGTACTCCGTG	QPCR	Human
MEF2D	CCAGCGAATCACCGACGAG	GCAGTCACATAGCACGCTC	QPCR	Human
MEG3	GCCAAGCTTCTTGAAAGGCC	TTCCACGGAGTAGAGCGAGTC	QPCR	Human
MEX3B	AAGAGCGTGAACATGACCGAG	CGCTTTGATTTTACAACCTTGCC	QPCR	Human
MHRT	TGGGGAACACGGCGTTCTTGA	GGGGCTGAAGAGTGAGCCTT	QPCR	Human
MYH11	CGCCAAGAGACTCGTCTGG	TCTTTCCCAACCGTGACCTTC	QPCR	Human
NEAT1	TGGCTAGTCAGGGCTTCAG	TCTCCTTGCCAAGCTTCCTTC	QPCR	Human
PTPRR	ACCTATCGCCCATCACATTACA	GCGGTGGTAGCTTTGATCTCA	QPCR	Human
SESN1	TGCTTTGGGCCGTTTGGATAA	TGTAGTGACGATAATGTAGGGGT	QPCR	Human
SIRT7	GACCTGGTAACGGAGCTGC	CGACCAAGTATTTGGCGTTCC	QPCR	Human
SMAD3	TGGACGCAGGTTCTCCAAAC	CCGGCTCGCAGTAGGTAAC	QPCR	Human
SMAD4	CTCATGTGATCTATGCCCGTC	AGGTGATACAACTCGTTCGTAGT	QPCR	Human
STK38L	GACGGCAGGGACTACAACAAC	CCAATGTGAGCTTGGCTACAG	QPCR	Human
TGF2	CAGCACACTCGATATGGACCA	CCTCGGGCTCAGGATAGTCT	QPCR	Human
TIE-1	CAGCAGACACAGAAAAAGCATC	TGGCTAGGACCTCCAGTATGAT	QPCR	Human
UCA1	CATGCTTGACACTTGGTGCC	GGTCGCAGGTGGATCTCTTC	QPCR	Human
WTAP	CTTCCCAAGAAGGTTCGATTGA	TCAGACTCTCTTAGGCCAGTTAC	QPCR	Human
Malat1	CATGGCGGAATTGCTGGTA	CGTGCCAACAGCATAGCAGTA	QPCR	Mouse
Eln	TGTCCCACTGGGTTATCCCAT	CAGCTACTCCATAGGGCAATTTC	QPCR	Mouse
Smtn1	CCTTCAGATTGGGCAGAACAT	ACTTCATTGGGTTCAGGTTTTGT	QPCR	Mouse
Tagln	GCTATGGCATTAACACCACGG	CCCAGGTTCATTAGTGTCCGC	QPCR	Mouse
Cnn1	TCTGCACATTTTAACCGAGGTC	GCCAGCTTGTTCTTTACTTCAGC	QPCR	Mouse
Vcl1	TCTCGCACCTGGTGATTATGC	TGAACAGTCTCTTTTCCAACCC	QPCR	Mouse
Gapdh	TGCCCCCATGTTTGTGATG	TGTGGTCATGAGCCCTTCC	QPCR	Mouse
ChiP_Tagln_Pro1	ggactattttgaagggag	gagatagcagttaccactc	ChiP-qPCR	Mouse
ChiP_Tagln_Pro2	gtttgcatagtgcctgg	aagttggagcagtctgtc	ChiP-qPCR	Mouse
ChiP_Tagln_Pro3	ccagtactgcagaaagaagc	cttcatttgtgctaagc	ChiP-qPCR	Mouse
ChiP_Tagln_Pro1	gtgacagaggctggtctgt	aagagctttcagtgcaggt	ChiP-qPCR	Human
ChiP_Tagln_Pro2	ccttgaggaagacgcactc	cctggggcttttagctctga	ChiP-qPCR	Human
ChiP_Tagln_Pro3	agccagactctattgaactc	cgagacattctctgcatgc	ChiP-qPCR	Human
ChiP_Tagln_Pro4	caaatatggagcctgtgt	tttaaagggctgccgccgt	ChiP-qPCR	Human
ACTA2	CCCAGACATCAGGGAGTAATGG	TCTATCGGATACTTCAGCGTCA	QPCR	Mouse
MYH9	AGAAGTTGGTATGGGTGCCTT	CCCTGAGTAGTATCGCTCCTTG	QPCR	Mouse
SM22	CCAACAAGGGTCCATCCTACG	ATCTGGGCGGCCTACATCA	QPCR	Mouse
MYH10	TCCCGAGAGGTATCTCTTTGTG	GCGTTCCGATGGAATCCAC	QPCR	Mouse
SMTN	GAGCGGCAAGACAACAAGGA	CAGTCTCCCTGCCAATCGT	QPCR	Mouse
CNN1	TCTGCACATTTTAACCGAGGTC	GCCAGCTTGTTCTTTACTTCAGC	QPCR	Mouse
VCL	TCTCGCACCTGGTGATTATGC	TGAACAGTCTCTTTTCCAACCC	QPCR	Mouse
DES	CCTGGAGCGCAGAATCGAAT	TGAGTCAAGTCTGAAACCTTGGA	QPCR	Mouse
ELN	TGTCCCACTGGGTTATCCCAT	CAGCTACTCCATAGGGCAATTTC	QPCR	Mouse
COL1A1	GCTCCTCTTAGGGGCCACT	ATTGGGGACCCTTAGGCCAT	QPCR	Mouse
ChiP_SMTN_Pro1	gaaggagagatctgcgctg	cctggaacactctcagtg	ChiP-qPCR	Human
ChiP_SMTN_Pro2	caagactcccaatttccg	caaccctcgattgggtacctc	ChiP-qPCR	Human
ChiP_SMTN_Pro3	gatcctggtgctgccccaac	ctttatcccatggcttag	ChiP-qPCR	Human
ChiP_SMTN_Pro4	ccactttagtctccatggag	caaacaaggaatcagccag	ChiP-qPCR	Human
ChiP_VCL_Pro1	gattaggtcaagcccacttgg	Cctattgtggtagacagaattc	ChiP-qPCR	Human
ChiP_VCL_Pro2	gagatggagtctcgctctactgc	gctggatgtggttgcgggcac	ChiP-qPCR	Human
ChiP_CNN_Pro1	CATGTGAGGAGGGAAGAGTGTG	GTTCTTAACCTCGGCTGACAGC	ChiP-qPCR	Human
ChiP_CNN_Pro2	ctctgagggcgtcatgagaattg	ccatgtttgtgacacttggatg	ChiP-qPCR	Human
ChiP_TAGLN_Pro1	gtgacagaggctggtctgt	aagagctttcagtgcaggt	ChiP-qPCR	Human
ChiP_TAGLN_Pro2	ccttgaggaagacgcactc	cctggggcttttagctctga	ChiP-qPCR	Human
ChiP_TAGLN_Pro3	agccagactctattgaactc	cgagacattctctgcatgc	ChiP-qPCR	Human
ChiP_TAGLN_Pro4	caaatatggagcctgtgt	tttaaagggctgccgccgt	ChiP-qPCR	Human
cTNN3	TTTGACCTTCGAGGCAAGTTT	CCCGGTTTTCCTTCTCGGTG	QPCR	Human
ChiP_cTNN3_Pro1	tgagagaggaagtgtg	ctcctcttccctcagacccaag	ChiP-qPCR	Human
ChiP_cTNN3_Pro2	gaagaggagctgggg	cctggccactccctcacacaag	ChiP-qPCR	Human
ChiP_cTNN3_Pro3	agggtcctgggactgagggag	tgctccagctggatcaccag	ChiP-qPCR	Human

## Sheet: List of anti-Malat1 probes
Supplementary Data File 7.- Materials and Reagents - Anti-Malat1 probes
Probe #	Probe (5'-> 3')	Probe POSITION*	3' modification	3' modification	Percent GC	Specimen
1	tggcaaaatggcggactttc	86	Spacer 6	Biotin	0.5	Human
2	cctcttaaagcacttcttgt	228	Spacer 6	Biotin	0.4	Human
3	gcgtgtggaaagatttgagc	334	Spacer 6	Biotin	0.5	Human
4	gcgaggcgtatttatagacg	523	Spacer 6	Biotin	0.5	Human
5	gcccttctattggtattaat	893	Spacer 6	Biotin	0.35	Human
6	cgtcatggatttcaaggtct	1034	Spacer 6	Biotin	0.45	Human
7	tctccaaattgtttcatcct	1135	Spacer 6	Biotin	0.35	Human
8	ttagctttttgtttcctagc	1310	Spacer 6	Biotin	0.35	Human
9	atcttctcaagctttacctt	1573	Spacer 6	Biotin	0.35	Human
10	tacttccgttacgaaagtcc	1786	Spacer 6	Biotin	0.45	Human
11	ctgggtcagctgtcaattaa	1891	Spacer 6	Biotin	0.45	Human
12	cttcaccaccaaatcgttag	2095	Spacer 6	Biotin	0.45	Human
13	ctctaacccagtttgtcaat	3118	Spacer 6	Biotin	0.4	Human
14	tgaaccaaagctgcactgtg	3236	Spacer 6	Biotin	0.5	Human
15	actgccaactaattgccaat	3367	Spacer 6	Biotin	0.4	Human
16	acttgccaacttggaagttg	3502	Spacer 6	Biotin	0.45	Human
17	actttccttgcccaaattaa	3609	Spacer 6	Biotin	0.35	Human
18	attgtagttaatgtcagccc	3718	Spacer 6	Biotin	0.4	Human
19	cttcaggatcattaagccac	3852	Spacer 6	Biotin	0.45	Human
20	caccctctaagagacattca	4085	Spacer 6	Biotin	0.45	Human
21	cccaatggaggtatgacata	4259	Spacer 6	Biotin	0.45	Human
22	atctctcatttatttcggct	4549	Spacer 6	Biotin	0.35	Human
23	catgcaatactgcagatgca	4716	Spacer 6	Biotin	0.45	Human
24	tttctcaatcctgaaatccc	4816	Spacer 6	Biotin	0.4	Human
25	catcaaggcactgatcactt	4952	Spacer 6	Biotin	0.45	Human
26	tcctgatctggtccattaaa	5262	Spacer 6	Biotin	0.4	Human
27	ttttttcttactgggtctgg	6372	Spacer 6	Biotin	0.4	Human
28	ccactggtgaattcaactgg	6494	Spacer 6	Biotin	0.5	Human
29	aacacagtttgctcacatgc	6624	Spacer 6	Biotin	0.45	Human
30	atggttgtcctactttaagc	6724	Spacer 6	Biotin	0.4	Human
31	cactccagaaagagggagtt	6845	Spacer 6	Biotin	0.5	Human
32	gcttgagatttgggctttat	6945	Spacer 6	Biotin	0.4	Human
33	caagtctgttatgttcacct	7462	Spacer 6	Biotin	0.4	Human
34	ccccaaaactccaagaacta	7750	Spacer 6	Biotin	0.45	Human
35	tagggcttctcaaaacacca	7913	Spacer 6	Biotin	0.45	Human

## Sheet: List of anti-LacZ probes
Supplementary Data File 7.- Materials and Reagents - Anti-LacZ probes
Probe #	Probe (5'-> 3')	3' modification	Specimen
1	ccagtgaatccgtaatcatg	Biotin	Escherichia coli
2	tcacgacgttgtaaaacgac	Biotin	Escherichia coli
3	attaagttgggtaacgccag	Biotin	Escherichia coli
4	aggttacgttggtgtagatg	Biotin	Escherichia coli
5	aatgtgagcgagtaacaacc	Biotin	Escherichia coli
6	gtagccagctttcatcaaca	Biotin	Escherichia coli
7	aataattcgcgtctggcctt	Biotin	Escherichia coli
8	agatgaaacgccgagttaac	Biotin	Escherichia coli
9	aattcagacggcaaacgact	Biotin	Escherichia coli
10	tttctccggcgcgtaaaaat	Biotin	Escherichia coli
11	atcttccagataactgccgt	Biotin	Escherichia coli
12	aacgagacgtcacggaaaat	Biotin	Escherichia coli
13	gctgatttgtgtagtcggtt	Biotin	Escherichia coli
14	ttaaagcgagtggcaacatg	Biotin	Escherichia coli
15	aactgttacccgtaggtagt	Biotin	Escherichia coli
16	ataatttcaccgccgaaagg	Biotin	Escherichia coli
17	tttcgacgttcagacgtagt	Biotin	Escherichia coli
18	atagagattcgggatttcgg	Biotin	Escherichia coli
19	accattttcaatccgcacct	Biotin	Escherichia coli
20	ttaacgcctcgaatcagcaa	Biotin	Escherichia coli
21	ttcatcagcaggatatcctg	Biotin	Escherichia coli
22	cacggcgttaaagttgttct	Biotin	Escherichia coli
23	tggttcggataatgcgaaca	Biotin	Escherichia coli
24	ttggcttcatccaccacata	Biotin	Escherichia coli
25	agacgattcattggcaccat	Biotin	Escherichia coli
26	tgatcacactcgggtgatta	Biotin	Escherichia coli
27	atttgatccagcgatacagc	Biotin	Escherichia coli
28	aaataatatcggtggccgtg	Biotin	Escherichia coli
29	tttgatggaccatttcggca	Biotin	Escherichia coli
30	atttagcgaaaccgccaaga	Biotin	Escherichia coli
31	aaacggggatactgacgaaa	Biotin	Escherichia coli
32	ttaatcagcgactgatccac	Biotin	Escherichia coli
33	atacagaactggcgatcgtt	Biotin	Escherichia coli
34	aaactgctgctggtgttttg	Biotin	Escherichia coli
35	tattcgctggtcacttcgat	Biotin	Escherichia coli
36	gttatcgctatgacggaaca	Biotin	Escherichia coli
37	tttaccttgtggagcgacat	Biotin	Escherichia coli
38	gttcaggcagttcaatcaac	Biotin	Escherichia coli
39	aaatccatttcgctggtggt	Biotin	Escherichia coli
40	ttgccaacgcttattaccca	Biotin	Escherichia coli
41	tgtgaaagaaagcctgactg	Biotin	Escherichia coli
42	ggcgtcagcagttgtttttt	Biotin	Escherichia coli
43	tacgccaatgtcgttatcca	Biotin	Escherichia coli
44	taaggttttcccctgatgct	Biotin	Escherichia coli
45	atcaatccggtaggttttcc	Biotin	Escherichia coli
46	gtaatcgccatttgaccact	Biotin	Escherichia coli
47	agttttcttgcggccctaat	Biotin	Escherichia coli
48	atgtctgacaatggcagatc	Biotin	Escherichia coli

## Sheet: List of siRNAs
Supplementary Data File 7.- Materials and Reagents - siRNAs
siRNA ID	Target	Source
s14060	TGFB2	Ambion
s14061	TGFB2	Ambion
s8401	SMAD3	Ambion
s8400	SMAD3	Ambion
4390846	NEGATIVE CONTROL #2	Ambion
4390843	NEGATIVE CONTROL #1	Ambion
s9172	MYH11	Ambion
s9173	MYH11	Ambion
n272238	MALAT1	Ambion
4455877	MALAT1	Ambion
110425	HDAC9	Ambion
n277590	HDAC9	Ambion
s945	ACTA2	Ambion
10034	ACTA2	Ambion
